# Supplementary material for: Risk factors of mobile phone use while driving in Queensland: Prevalence, attitudes, crash risk perception, and task-management strategies
Source: PLoS One. 2017 Sep 6;12(9):e0183361. doi: 10.1371/journal.pone.0183361 (PMC5587103; doi:10.1371/journal.pone.0183361)
Supplement: S1 Dataset — (XLSX) [file pone.0183361.s001.xlsx]

## Sheet: Data_dictionary
Code	Label	Values
Gender	Gender	1 = Males; 2 = females
Age	Age	Continuous (Years)
Years_License	Time with a valid licence	Continuous (Years)
Drivinghours_daily	Hours driven on a typical day	Continuous (hours)
Drivinghours_weekly	How many hours driven per week (last 12 months)	1 = Less than 5 hours per week; 2 = 6 to 10 hours per week; 3 = 11 to 20 hours per week, 4 = 21 to 30 hours per week, 5 = More than 30 hours per week
Driving_pourpose	Driving purpose	1 = Mostly for work; 2 = Mostly personal; 3 = Mixture of work and personal
Car_type	Type of vehicle	1 = SUV/Utility car; 2 = Small/medium Car
Threeyears_crash	Prior involvement in crashes (last 3 years)	0 = No; 1 = Yes
Threeyears_offence	Prior involvement in traffic offences (last 3 years)	0 = No; 1 = Yes
CR_conversation	How likely are you to have a crash if you are using a Mobile Phone for:-A voice call	1 = Very unlikely and unlikely; 2 = Uncertain; 3 = Very likely and likely
CR_txbr	How likely are you to have a crash if you are using a Mobile Phone for:-Texting/Browsing	1 = Very unlikely and unlikely; 2 = Uncertain; 3 = Very likely and likely
CR_2sec	How likely are you to have a crash if you are using a Mobile Phone for:-Looking at the phone for continuously more than 2 seconds	1 = Very unlikely and unlikely; 2 = Uncertain; 3 = Very likely and likely
CR_answer	How likely are you to have a crash if you are using a Mobile Phone for:-Answering a ringing phone	1 = Very unlikely and unlikely; 2 = Uncertain; 3 = Very likely and likely
TAL_affected	Talking-It is easy for someone to tell if their driving has been affected	1 = Strongly disagree or disagree; 2 = Neutral; 3 = Strongly agree or agree
TAL_needconvicingdanger	Talking-I would need a lot of convincing to believe it is dangerous	1 = Strongly disagree or disagree; 2 = Neutral; 3 = Strongly agree or agree
TAL_minoreffects	Talking-The effects on driving ability are likely to be only very minor	1 = Strongly disagree or disagree; 2 = Neutral; 3 = Strongly agree or agree
TAL_usersonlyrisk	Talking-The only people at risk are those who use a mobile while driving	1 = Strongly disagree or disagree; 2 = Neutral; 3 = Strongly agree or agree
TAL_effectsafter	Talking-Any distraction effects will last even after the task is finished	1 = Strongly disagree or disagree; 2 = Neutral; 3 = Strongly agree or agree
TAL_preventdemanding	Talking-Demanding driving conditions will prevent me from ____	1 = Strongly disagree or disagree; 2 = Neutral; 3 = Strongly agree or agree
TAL_preventlaw	Talking-Presence of law enforcement and risk of a fine will prevent me from ____	1 = Strongly disagree or disagree; 2 = Neutral; 3 = Strongly agree or agree
TAL_safecarefull	Talking-It is completely safe because I am generally extra careful	1 = Strongly disagree or disagree; 2 = Neutral; 3 = Strongly agree or agree
TEX_affected	Texting or browsing-It is easy for someone to tell if their driving has been affected	1 = Strongly disagree or disagree; 2 = Neutral; 3 = Strongly agree or agree
TEX_needconvicingdanger	Texting or browsing-I would need a lot of convincing to believe it is dangerous	1 = Strongly disagree or disagree; 2 = Neutral; 3 = Strongly agree or agree
TEX_minoreffects	Texting or browsing-The effects on driving ability are likely to be only very minor	1 = Strongly disagree or disagree; 2 = Neutral; 3 = Strongly agree or agree
TEX_usersonlyrisk	Texting or browsing-The only people at risk are those who use a mobile while driving	1 = Strongly disagree or disagree; 2 = Neutral; 3 = Strongly agree or agree
TEX_effectsafter	Texting or browsing-Any distraction effects will last even after the task is finished	1 = Strongly disagree or disagree; 2 = Neutral; 3 = Strongly agree or agree
TEX_preventdemanding	Texting or browsing-Demanding driving conditions will prevent me from ____	1 = Strongly disagree or disagree; 2 = Neutral; 3 = Strongly agree or agree
TEX_preventlaw	Texting or browsing-Presence of law enforcement and risk of a fine will prevent me from ____	1 = Strongly disagree or disagree; 2 = Neutral; 3 = Strongly agree or agree
TEX_safecarefull	Texting or browsing-It is completely safe because I am generally extra careful	1 = Strongly disagree or disagree; 2 = Neutral; 3 = Strongly agree or agree
TD_answer	Answering and locating a ringing phone on a typical day	1 = Yes; 2 = No
TD_txbr	Texting/Browsing on a typical day	1 = Yes; 2 = No
TD_2sec	Looking at the phone continuously for more than 2 seconds on a typical day	1 = Yes; 2 = No
TD_hh	Voice call (handheld) on a typical day	1 = Yes; 2 = No
TAL_ls	Please answer the next questions for both talking and texting. When you are using your mobile ph... : Talking-Lower your driving speed?	1 = Very unlikely and unlikely; 2 = Uncertain; 3 = Very likely and likely
TAL_id	Please answer the next questions for both talking and texting. When you are using your mobile ph... : Talking-Increase your distance from the vehicle in front?	1 = Very unlikely and unlikely; 2 = Uncertain; 3 = Very likely and likely
TAL_se	Please answer the next questions for both talking and texting. When you are using your mobile ph... : Talking-Scan the environment more often?	1 = Very unlikely and unlikely; 2 = Uncertain; 3 = Very likely and likely
TAL_sw	Please answer the next questions for both talking and texting. When you are using your mobile ph... : Talking-Increase the control over the steering wheel?	1 = Very unlikely and unlikely; 2 = Uncertain; 3 = Very likely and likely
TAL_ap	Please answer the next questions for both talking and texting. When you are using your mobile ph... : Talking-Keep your mobile phone low (e.g. in lap or on passenger seat) for avoiding police?	1 = Very unlikely and unlikely; 2 = Uncertain; 3 = Very likely and likely
TAL_sep	Please answer the next questions for both talking and texting. When you are using your mobile ph... : Talking-Scan the environment for police?	1 = Very unlikely and unlikely; 2 = Uncertain; 3 = Very likely and likely
TAL_ch	Please answer the next questions for both talking and texting. When you are using your mobile ph... : Talking-Cover the phone all the time with your hand?	1 = Very unlikely and unlikely; 2 = Uncertain; 3 = Very likely and likely
TEX_ls	Please answer the next questions for both talking and texting. When you are using your mobile ph... : Texting or browsing-Lower your driving speed?	1 = Very unlikely and unlikely; 2 = Uncertain; 3 = Very likely and likely
TEX_id	Please answer the next questions for both talking and texting. When you are using your mobile ph... : Texting or browsing-Increase your distance from the vehicle in front?	1 = Very unlikely and unlikely; 2 = Uncertain; 3 = Very likely and likely
TEX_se	Please answer the next questions for both talking and texting. When you are using your mobile ph... : Texting or browsing-Scan the environment more often?	1 = Very unlikely and unlikely; 2 = Uncertain; 3 = Very likely and likely
TEX_sw	Please answer the next questions for both talking and texting. When you are using your mobile ph... : Texting or browsing-Increase the control over the steering wheel?	1 = Very unlikely and unlikely; 2 = Uncertain; 3 = Very likely and likely
TEX_ap	Please answer the next questions for both talking and texting. When you are using your mobile ph... : Texting or browsing-Keep your mobile phone low (e.g. in lap or on passenger seat) for avoiding police?	1 = Very unlikely and unlikely; 2 = Uncertain; 3 = Very likely and likely
TEX_sep	Please answer the next questions for both talking and texting. When you are using your mobile ph... : Texting or browsing-Scan the environment for police?	1 = Very unlikely and unlikely; 2 = Uncertain; 3 = Very likely and likely
TEX_ch	Please answer the next questions for both talking and texting. When you are using your mobile ph... : Texting or browsing-Cover the phone all the time with your hand?	1 = Very unlikely and unlikely; 2 = Uncertain; 3 = Very likely and likely

## Sheet: Questionnaire_MPDD_coded_epidem
Gender	Age	Years_License	Drivinghours_daily	Drivinghours_weekly	Driving_pourpose	Car_type	Threeyears_crash	Threeyears_offence	CR_conversation	CR_txbr	CR_2sec	CR_answer	TAL_affected	TAL_needconvicingdanger	TAL_minoreffects	TAL_usersonlyrisk	TAL_effectsafter	TAL_preventdemanding	TAL_preventlaw	TAL_safecarefull	TEX_affected	TEX_needconvicingdanger	TEX_minoreffects	TEX_usersonlyrisk	TEX_effectsafter	TEX_preventdemanding	TEX_preventlaw	TEX_safecarefull	TD_answer	TD_txbr	TD_2sec	TD_hh	TAL_ls	TAL_id	TAL_se	TAL_sw	TAL_ap	TAL_sep	TAL_ch	TEX_ls	TEX_id	TEX_se	TEX_sw	TEX_ap	TEX_sep	TEX_ch
1	18	2	0.5	1	2	1	0	0	1	2	2	2	1	3	3	1	1	3	3	2	3	1	2	1	3	3	3	3	1	1	1	1	1	1	1	1	1	1	1	3	3	3	3	3	3	2
2	21	1	1	5	3	2	0	0	3	3	2	1	3	1	2	1	1	3	3	2	1	1	1	1	2	3	3	1	2	2	1	2	3	3	3	2	1	2	2	3	3	3	2	1	2	2
2	18	2	0.5	1	3	2	0	0	3	3	3	3	2	1	1	1	3	3	3	1	2	1	1	1	3	3	3	1	2	2	1	2	3	2	2	1	3	3	2	3	2	2	1	3	3	2
2	19	3	0	1	2	1	0	0	3	3	3	3	3	1	1	1	2	3	3	1	3	1	1	1	2	3	3	1	2	2	2	2	3	1	1	1	3	3	3	3	1	1	1	3	3	3
2	18	2.5	1	2	1	2	0	0	3	3	3	2	1	1	2	1	2	3	3	2	1	1	1	1	3	3	3	2	2	2	2	2	3	3	3	1	3	3	1	3	3	2	1	3	3	1
2	18	2	0.5	2	2	2	0	0	2	3	3	2	3	1	1	1	2	3	3	1	1	1	1	1	3	3	3	1	2	2	2	2	2	3	1	2	3	2	2	3	3	1	1	3	2	2
2	18	1	1	1	3	2	1	0	1	3	3	2	2	1	3	1	2	3	3	3	1	1	1	1	2	3	3	1	2	2	2	2	1	2	1	1	1	1	1	3	1	1	1	3	1	1
1	21	4	0	3	3	1	0	1	1	1	1	1	1	2	3	1	2	2	3	2	3	1	1	1	2	2	3	2	1	1	1	1	1	3	3	1	3	3	1	1	3	3	3	3	3	1
2	18	1	1	2	3	2	0	0	1	3	3	2	1	1	1	1	1	1	1	1	2	1	1	2	3	1	3	3	1	2	2	2	2	3	2	2	1	3	1	1	2	1	3	3	2	2
2	25	6	0.25	1	2	2	0	1	2	3	3	3	3	1	1	1	3	3	3	1	3	1	1	1	3	3	3	1	2	2	2	2	3	3	1	1	3	3	3	3	3	1	1	3	3	3
2	22	5	1	2	3	2	0	0	1	3	3	3	1	1	2	1	3	3	2	1	3	1	1	1	3	3	3	1	2	2	1	1	3	3	2	2	3	1	1	3	3	1	1	3	3	1
2	21	4	0.5	1	2	2	1	1	1	3	3	1	3	2	2	2	1	3	1	3	3	1	1	1	3	3	3	1	1	2	2	1	1	2	1	3	3	3	1	3	3	3	3	3	3	1
2	24	8	1	2	3	2	1	1	3	3	2	3	3	1	1	1	3	3	3	1	3	1	1	1	3	3	3	1	2	1	1	2	1	1	2	2	2	2	2	3	3	2	2	3	3	1
2	20	3	0.5	1	2	2	1	1	1	3	3	2	2	1	2	1	3	3	3	1	1	1	1	1	3	3	3	1	2	2	2	2	1	1	1	1	3	3	1	3	3	1	1	3	2	1
2	21	6	2	2	3	2	0	0	3	3	3	3	2	1	1	1	3	3	3	1	2	1	1	1	3	3	3	1	2	2	2	2	2	2	1	1	1	1	1	2	2	1	1	2	1	1
2	21	6	0.5	2	3	2	0	1	2	3	3	2	1	1	1	1	2	3	3	2	3	1	1	1	2	3	3	2	1	2	2	1	1	1	1	3	3	3	1	3	3	1	1	3	3	1
2	20	4	1	2	3	2	0	0	1	3	2	2	1	3	3	2	1	3	3	2	3	1	1	2	2	3	3	1	2	2	2	2	3	3	3	3	1	3	3	3	3	3	3	1	3	3
1	23	4	0.5	1	3	2	0	0	3	3	3	3	3	1	1	1	3	3	3	1	3	1	1	1	3	3	3	1	2	2	2	2	3	3	2	2	3	3	3	3	3	2	2	3	3	3
2	18	1	0.25	1	3	1	0	0	3	3	3	3	1	1	1	1	3	3	3	1	1	1	1	1	3	3	3	1	2	2	2	2	3	2	1	1	3	3	2	3	1	1	1	3	3	2
2	19	2.5	0.5	1	3	1	0	0	3	3	3	3	3	1	1	1	3	2	3	2	3	1	1	1	3	2	3	2	2	1	2	2	2	1	3	3	3	3	1	3	3	3	3	3	3	1
2	18	2	2	3	3	2	0	0	1	1	1	1	1	1	1	1	2	3	2	1	1	1	1	1	3	3	1	1	1	1	1	2	3	3	1	3	3	3	1	3	3	1	3	3	3	1
2	22	5	2	3	1	2	1	0	3	3	3	3	3	1	1	1	1	3	3	1	3	1	1	1	1	3	3	1	1	1	1	2	3	2	1	1	3	3	1	3	2	1	1	3	3	1
2	18	0	0	3	3	2	0	1	1	1	1	1	3	2	3	1	2	1	3	3	3	1	1	1	3	3	3	1	1	2	2	2	1	1	3	1	2	2	2	3	3	3	3	3	1	1
2	17	0.5	0.5	1	1	2	1	0	1	3	1	3	3	2	2	1	3	3	3	2	3	1	1	1	3	3	3	1	2	2	1	2	1	2	3	2	3	1	1	3	2	1	1	3	3	1
1	18	1	1	1	3	1	0	0	1	3	3	2	3	1	1	1	3	3	3	1	3	1	1	1	3	3	3	1	2	2	2	2	3	3	1	1	3	3	3	3	2	1	1	3	3	3
2	23	7	2	3	1	2	1	0	1	1	2	1	1	3	3	1	3	3	3	2	2	1	1	3	3	3	3	1	2	2	2	2	1	3	2	2	3	3	1	3	3	2	2	3	3	1
2	20	4	1.5	1	2	2	0	0	1	2	3	2	3	1	2	1	3	3	3	1	3	1	2	1	3	3	3	1	2	1	1	2	2	3	3	1	1	3	1	3	3	3	1	3	3	1
1	19	2	1	3	3	2	1	0	1	2	3	2	2	2	2	1	2	1	2	3	3	1	1	1	2	1	3	3	2	1	2	1	2	3	2	3	3	3	2	2	2	1	2	2	3	2
2	21	2	2	2	3	2	0	0	2	3	3	2	3	1	1	1	2	3	3	1	3	1	1	1	2	3	3	1	2	2	2	2	3	3	2	3	3	3	2	3	3	2	2	3	3	2
2	18	2	1	1	3	2	0	0	1	3	3	2	1	1	3	1	3	3	3	1	3	1	1	1	3	3	3	1	2	1	1	2	3	3	3	3	3	3	3	3	3	3	3	3	3	3
1	22	6	6	2	2	2	0	0	3	3	3	3	3	3	3	3	3	3	3	3	3	3	3	3	3	3	3	3	2	2	2	2	3	3	3	3	3	3	3	3	3	3	3	3	3	3
1	20	3	0.5	1	3	2	0	0	1	2	2	2	2	3	3	1	1	3	2	2	3	1	1	1	3	3	3	1	2	1	1	2	2	2	1	1	3	2	2	3	3	1	1	3	2	2
2	22	5	1	2	3	2	0	0	1	2	2	3	3	1	3	2	1	3	3	3	1	1	1	1	2	3	3	1	1	2	2	2	1	1	3	1	3	1	1	2	2	3	3	2	2	2
1	21	3	0.33	1	1	2	1	1	1	1	1	1	3	1	1	1	2	3	3	1	3	1	1	1	2	3	3	1	2	2	2	2	1	1	3	3	2	3	2	3	2	1	2	3	3	2
2	22	6	1	1	3	2	0	1	1	2	3	2	3	1	3	1	3	3	3	3	1	1	1	1	3	3	3	1	1	1	1	1	1	1	2	2	1	3	1	3	3	3	3	3	3	1
2	25	8	2	2	3	2	0	1	2	3	3	3	3	1	1	1	3	3	3	2	3	1	1	1	3	3	3	2	1	2	1	1	3	3	3	3	3	3	3	3	3	3	3	3	3	3
1	18	1	1	2	3	2	1	0	1	1	1	1	2	1	2	3	3	3	3	2	3	1	1	1	3	3	3	1	1	1	1	1	1	1	3	2	3	3	2	3	3	3	2	1	3	2
2	25	7	1	2	3	2	1	0	3	3	3	1	1	1	1	1	3	3	3	1	3	1	1	1	3	3	3	1	1	1	1	1	1	1	1	1	3	3	1	3	3	1	1	3	3	1
2	21	2	1.5	2	3	2	0	0	1	3	3	2	1	3	3	2	1	3	1	2	3	1	1	1	1	3	3	1	1	1	2	2	1	1	1	3	3	1	1	1	3	3	3	1	1	1
2	20	1	1	2	2	2	0	0	2	3	3	2	3	1	1	1	1	3	3	1	3	1	1	1	1	3	3	1	2	2	1	2	3	3	3	3	3	3	1	3	2	1	1	3	3	1
2	23	5	1	2	3	2	1	0	1	3	3	3	1	2	3	1	1	3	3	2	3	1	1	1	1	3	3	1	2	2	2	2	1	1	3	2	3	3	1	3	3	3	3	3	3	1
2	19	3	1	1	2	2	1	0	3	3	3	3	3	1	1	1	3	3	3	1	3	1	1	1	3	3	3	1	2	2	2	2	3	3	1	1	3	3	2	3	3	1	1	3	3	1
1	19	3.5	1	3	3	2	1	0	1	3	3	3	1	3	3	2	1	1	1	1	1	1	1	1	3	2	1	2	2	2	2	2	1	1	1	1	1	1	1	2	2	2	2	2	2	2
2	20	4	0.5	1	2	2	0	0	2	3	3	2	2	1	3	1	1	3	3	1	3	1	1	1	1	3	3	1	2	2	2	2	3	3	1	1	3	1	3	3	3	1	1	3	1	3
1	20	2	1	2	3	2	0	0	1	3	3	1	2	3	3	1	2	3	3	1	3	1	1	1	3	3	3	1	2	2	2	2	2	3	1	1	3	3	1	3	3	1	1	3	1	1
1	24	8	2	3	3	2	0	0	2	2	3	2	1	1	1	1	3	3	3	1	1	1	1	1	3	3	3	1	1	1	1	1	3	2	1	1	1	3	2	3	2	1	1	3	3	2
1	18	1	2	3	3	2	0	1	1	3	1	1	2	1	3	1	1	3	3	2	3	2	1	1	3	3	3	1	1	2	1	2	3	3	3	3	3	3	3	3	3	3	3	3	3	3
2	20	3	1.5	3	3	1	0	0	2	3	3	2	2	1	1	1	2	2	3	1	3	1	1	1	3	2	3	1	1	2	2	2	2	1	1	1	3	3	2	3	1	1	1	3	3	3
2	21	4	1	3	2	2	0	0	1	3	3	3	1	2	3	1	2	3	2	2	3	1	1	1	2	3	3	1	1	2	2	2	2	3	3	3	3	3	1	3	3	3	3	3	3	1
2	18	2	1	3	3	2	1	0	1	1	1	1	2	2	3	2	2	3	2	3	3	1	1	1	1	3	3	3	2	1	1	2	1	1	3	3	3	3	2	1	2	3	3	3	3	3
2	22	2	2	2	3	2	0	0	1	2	2	2	2	2	3	3	3	3	3	2	2	2	2	1	1	2	2	1	1	2	1	1	2	2	2	2	3	3	3	2	2	3	1	2	2	1
1	18	0.75	1	2	2	2	0	0	1	3	3	3	2	1	1	1	3	3	3	1	3	1	1	1	3	3	3	1	1	2	2	1	3	3	3	3	3	3	1	3	3	3	3	3	3	1
2	23	5	1	2	3	2	0	1	3	3	3	3	1	1	1	1	3	3	3	1	1	1	1	1	3	3	3	1	1	1	1	1	2	2	2	2	3	2	1	2	2	2	2	3	2	1
2	23	6	1	2	1	2	1	0	1	3	3	2	1	1	1	1	1	3	3	1	1	1	1	1	1	3	3	2	2	2	2	2	1	1	1	1	3	3	1	2	2	1	1	3	3	1
2	22	4	0.5	1	2	2	0	0	2	3	3	3	2	1	2	1	2	3	3	1	3	1	1	1	3	3	3	1	2	2	2	2	3	3	2	3	2	2	2	3	3	2	2	2	2	2
2	19	3.5	2	3	3	2	1	0	3	3	3	3	3	1	1	1	3	3	3	1	3	1	1	1	3	3	3	1	1	2	2	1	3	3	3	3	3	3	1	3	3	3	3	3	3	1
2	23	7	0.5	2	1	1	0	1	1	3	3	1	1	2	2	1	1	3	3	2	3	1	1	1	1	3	3	1	1	2	2	2	1	1	1	1	3	3	1	1	1	1	1	3	3	2
2	22	5	1	2	3	2	0	1	3	3	3	3	3	1	1	1	3	3	3	1	3	1	1	1	3	3	3	1	1	1	1	1	2	3	3	3	3	3	2	2	3	3	3	3	3	2
2	24	4	1	1	2	2	1	0	2	3	3	3	2	1	3	1	3	3	1	1	3	1	2	1	3	3	3	1	1	1	1	1	3	2	1	1	3	3	1	2	1	1	1	3	3	3
2	19	2	1	2	3	2	0	0	2	3	3	3	3	1	3	2	1	3	3	1	3	1	1	2	2	3	3	1	2	2	2	2	2	3	3	2	3	3	2	2	3	3	2	3	3	2
2	18	2	1	1	3	2	0	0	1	3	3	2	1	1	3	1	3	3	3	1	2	1	1	1	3	3	3	1	2	2	2	2	1	1	1	1	1	3	1	1	1	1	1	1	3	1
1	24	8	3.5	3	1	1	0	1	1	1	1	1	3	1	1	1	3	3	3	1	3	1	1	1	3	3	3	1	1	1	1	2	1	1	3	2	1	3	3	1	1	3	2	3	3	1
2	19	1	2	2	2	2	1	1	3	3	3	3	1	3	3	1	2	1	3	2	3	2	1	1	2	1	3	2	1	1	1	1	2	3	1	1	3	3	3	2	3	1	1	3	3	3
2	22	4	2	2	3	2	1	1	2	3	3	2	1	1	1	1	3	3	3	1	3	1	1	1	3	3	3	1	1	1	1	2	1	3	3	3	3	3	3	3	3	3	3	3	3	2
1	22	6	0.25	1	2	2	0	0	3	3	3	3	2	1	1	1	2	3	3	1	1	1	1	1	2	3	3	1	1	2	1	2	3	3	3	3	3	3	1	3	3	3	3	2	3	1
2	20	3	1	2	3	2	0	1	2	2	2	2	2	1	2	1	3	3	3	2	3	1	2	1	3	3	3	1	2	1	1	1	1	1	3	3	3	3	2	3	3	3	3	3	3	2
1	24	7	1	2	3	1	0	1	3	3	3	3	3	1	1	1	1	3	3	1	3	1	1	1	1	3	3	1	1	2	1	1	3	3	3	3	2	3	1	3	3	3	3	3	3	3
2	19	3	0.2	1	2	2	0	0	1	3	3	1	3	2	2	2	1	3	3	1	3	1	1	2	1	3	3	1	2	2	2	2	2	2	3	3	3	3	3	3	3	3	3	3	3	3
2	18	1.5	1	2	3	2	0	0	2	3	2	3	3	2	2	1	2	3	3	1	3	1	1	1	2	3	3	1	2	2	1	2	3	3	3	1	3	3	3	3	3	3	1	3	3	3
2	18	1	1	2	3	2	0	0	3	3	3	3	1	1	1	1	2	3	3	1	1	1	1	1	2	3	3	1	2	2	1	2	3	3	3	3	3	3	3	3	3	3	3	3	3	3
1	20	4	2	3	2	2	0	0	3	3	3	3	3	1	1	3	2	3	3	1	3	1	1	3	2	3	3	1	2	2	2	2	1	3	1	3	1	3	1	1	3	1	3	1	3	1
1	24	4	1.5	2	3	2	0	1	1	2	2	1	2	1	1	1	2	2	3	2	3	1	1	1	2	2	3	2	1	1	1	1	2	2	2	2	3	3	2	3	3	3	3	3	3	2
2	18	1	1	1	2	2	0	0	2	3	3	2	3	1	1	1	3	3	3	1	1	1	1	1	3	3	3	1	2	2	2	2	3	3	2	1	3	3	3	3	3	1	1	3	3	3
2	18	1.5	2	1	2	2	0	0	2	3	3	3	3	1	1	1	2	2	2	1	3	1	1	1	2	3	3	1	1	1	1	2	2	3	3	3	3	3	3	3	3	3	3	3	3	3
1	19	2	1.5	1	3	1	0	1	1	2	3	2	3	2	3	1	1	3	3	3	1	1	2	1	1	3	3	2	1	1	2	2	1	2	3	2	3	3	1	2	3	1	2	3	3	1
2	18	2	1	2	3	2	0	0	2	2	2	2	3	1	1	1	1	2	2	1	3	1	1	1	1	2	2	1	1	1	2	1	3	3	1	1	3	3	3	3	3	1	1	3	3	3
2	19	3	1	1	3	2	1	0	2	2	2	2	3	1	1	1	1	1	2	1	3	1	1	1	1	1	2	1	1	1	1	1	3	3	3	2	3	3	3	3	3	3	2	3	3	3
2	20	2.5	1	2	3	2	0	0	1	2	2	2	3	1	2	1	3	3	3	1	3	1	1	1	3	3	3	1	1	1	2	1	3	3	3	3	3	3	1	3	3	1	1	3	3	1
2	24	6	1	3	3	2	1	0	2	3	3	2	2	1	1	1	3	3	2	2	3	1	1	2	3	3	3	2	2	1	1	2	1	2	2	2	1	1	1	3	3	1	1	1	1	1
2	21	1	0.5	1	2	2	0	0	1	3	2	2	2	2	3	1	3	3	2	3	3	1	1	1	3	3	2	1	1	1	2	1	2	2	1	3	3	1	1	3	3	3	3	3	1	1
2	19	3	0.5	1	3	2	0	0	3	3	3	3	3	3	1	1	2	2	3	1	3	3	1	1	2	2	3	1	1	1	1	2	3	3	1	1	3	1	1	3	3	1	1	3	1	1
2	19	3	1.5	2	3	2	1	0	2	3	3	2	3	3	1	1	2	2	1	3	2	1	3	1	2	2	3	1	2	2	2	2	2	2	2	2	3	3	1	3	3	3	3	3	3	1
2	20	4	0	1	2	2	0	0	1	2	2	2	2	1	2	1	1	3	3	2	1	1	1	1	3	3	3	1	2	2	2	2	3	3	3	3	3	3	1	3	3	3	3	3	3	1
2	22	5	2	2	3	2	1	1	2	3	3	2	2	2	2	1	2	3	2	2	3	1	1	1	1	3	3	1	2	2	2	2	1	3	3	2	2	3	1	3	1	3	2	3	3	1
1	19	2	1	1	2	2	0	1	3	3	3	3	2	1	3	1	1	3	3	2	3	1	3	1	1	3	3	1	1	1	2	1	2	3	3	3	3	2	1	3	3	3	3	3	2	1
1	22	3	1	2	2	2	0	1	1	3	3	3	1	2	1	2	3	3	2	2	3	3	3	3	3	3	3	2	1	2	2	2	3	3	3	3	2	3	2	3	3	3	3	2	3	3
2	21	5	2	1	3	1	1	0	1	3	3	2	2	1	1	1	3	3	3	1	3	1	1	1	3	3	3	1	2	2	2	2	2	3	2	2	3	2	2	3	3	1	1	3	2	2
1	18	2	1.5	2	3	1	0	0	3	3	3	3	2	3	3	1	1	1	1	1	3	1	1	1	1	3	3	1	1	1	1	1	1	3	3	1	3	3	1	3	3	3	3	3	3	3
1	23	6	1	1	3	2	0	1	2	3	2	1	3	1	2	1	2	2	3	1	3	1	2	1	2	2	3	1	1	1	1	1	1	2	2	1	2	3	2	3	3	2	1	3	3	2
2	24	6	0.5	1	2	2	1	0	1	3	3	1	3	1	1	1	2	2	2	1	3	1	1	1	2	2	2	1	1	2	2	2	3	3	1	1	3	3	2	3	3	1	1	3	3	2
2	19	1	2	1	1	2	0	0	3	3	3	3	3	1	1	1	3	2	3	3	3	1	1	1	2	2	2	2	2	2	2	2	3	3	3	3	2	2	2	3	3	3	3	2	2	2
2	19	2	1	2	3	2	0	1	2	2	3	2	2	1	1	1	3	3	3	1	3	1	1	1	1	3	3	1	1	1	1	1	1	3	3	3	3	3	1	3	3	1	3	3	2	3
1	19	2	1	2	3	2	0	0	1	3	3	1	1	2	3	2	1	3	1	1	3	1	1	1	1	3	2	1	2	1	2	2	1	1	1	1	2	3	1	3	3	3	3	3	3	1
1	21	3	1	2	2	2	1	1	1	1	1	1	1	2	2	1	2	1	3	1	1	1	1	1	2	1	3	1	2	2	2	2	3	1	1	1	2	1	1	3	1	1	1	2	1	1
2	19	3	2	2	3	2	0	0	1	3	3	3	1	3	3	1	3	3	3	2	3	1	1	1	3	3	3	1	2	2	1	2	1	1	3	1	3	3	1	3	3	3	1	3	3	1
2	19	1	2.5	2	3	2	0	0	3	3	3	3	3	1	1	1	2	3	3	1	3	1	1	1	2	3	3	1	2	2	2	2	3	3	1	1	3	2	3	3	3	1	1	3	2	3
1	18	0	0	2	3	2	0	0	2	3	3	2	2	2	3	1	2	3	2	2	3	1	1	1	3	3	3	1	2	2	2	2	2	3	1	2	1	3	1	3	3	1	1	3	3	2
2	19	3	3	3	3	2	0	1	2	3	3	3	1	1	1	1	3	3	3	1	1	1	1	1	3	3	3	1	2	2	1	1	1	3	1	1	2	1	1	1	3	1	1	2	1	1
1	21	0.5	1	2	3	2	0	0	1	2	3	2	3	2	2	1	2	3	3	3	3	1	1	1	2	3	3	3	2	1	2	1	1	1	3	3	3	1	1	3	3	1	1	3	1	1
1	18	2	5	4	1	2	0	0	3	3	3	3	3	1	1	1	3	1	3	1	3	1	3	1	3	1	3	1	1	1	1	1	3	3	3	2	3	3	1	3	3	3	2	3	3	1
2	18	0.9	0.16	2	2	2	0	1	2	3	3	2	2	2	2	1	2	3	2	3	3	1	1	1	2	3	2	2	1	2	2	1	3	3	1	1	3	2	1	3	3	1	1	3	2	1
2	18	3	1	1	3	2	0	0	1	2	3	2	1	1	3	2	2	3	3	1	3	1	1	2	2	3	3	1	2	2	1	1	3	3	1	1	3	3	3	3	3	1	1	3	3	3
2	18	2	1	2	3	2	0	0	2	3	3	2	3	1	2	1	3	3	3	1	1	1	1	1	3	3	3	1	1	2	2	2	3	3	3	3	3	3	2	3	3	3	3	3	3	3
2	22	4	1	2	2	2	0	0	1	2	2	1	2	1	1	1	1	3	3	1	2	1	1	1	1	3	3	1	1	1	1	2	3	3	2	2	3	3	3	3	3	2	2	3	3	3
2	25	1	2	3	3	2	1	0	1	1	1	1	1	1	2	1	3	2	2	1	3	3	3	1	3	2	2	1	2	2	2	2	3	3	3	3	3	2	2	3	3	3	3	3	2	2
2	18	1.5	2	3	3	1	1	0	3	3	1	2	3	1	2	1	2	3	3	2	3	1	1	1	3	3	3	2	2	2	1	2	3	3	2	3	1	1	1	3	3	2	3	1	1	1
2	19	3	1	2	3	2	0	1	1	2	3	2	2	1	1	1	1	3	3	2	3	1	1	1	1	3	3	2	1	2	2	2	3	2	1	1	3	3	1	3	2	1	1	3	3	1
2	22	1	3	3	3	2	0	0	1	3	3	2	3	1	1	1	2	3	3	1	3	1	1	1	2	3	3	1	1	2	1	1	3	3	3	3	3	3	2	3	3	3	3	3	3	2
2	22	5	2	2	3	2	1	1	2	2	3	2	3	1	1	1	1	3	3	1	3	1	1	1	1	3	3	1	2	1	2	2	3	3	3	3	3	3	2	3	3	3	3	3	3	2
2	20	3.5	0.5	1	3	2	0	0	2	3	3	3	3	1	2	1	2	3	3	1	3	1	1	1	2	3	3	1	1	2	1	1	2	2	1	2	3	3	1	3	2	1	2	3	3	1
2	19	3	1	1	3	2	0	0	1	2	3	1	1	1	1	2	1	3	3	1	3	1	1	2	3	3	3	1	1	2	2	1	3	2	3	2	3	3	2	3	2	1	2	3	2	2
2	22	6	1	2	3	2	1	1	3	3	3	2	2	1	1	1	3	1	3	1	3	1	1	1	3	1	3	1	1	1	1	1	1	1	1	1	3	3	1	3	3	1	1	3	3	1
1	22	0	2	2	3	1	0	0	2	3	2	3	2	2	1	1	2	1	3	3	2	3	1	1	3	1	3	3	2	2	1	2	2	3	3	3	3	3	3	3	3	3	3	3	3	3
2	24	4	6	2	3	2	1	1	1	3	3	3	1	2	1	3	3	3	3	2	3	1	1	1	3	3	3	1	1	1	1	1	3	1	1	1	3	1	1	3	2	1	1	3	3	1
2	19	3	2	3	3	2	1	1	1	3	3	2	3	2	3	1	3	3	3	3	3	1	1	1	3	3	3	1	1	1	1	1	1	1	3	2	3	3	3	3	3	3	2	3	3	3
2	20	4	1.5	2	1	2	1	1	1	3	3	1	2	1	3	1	3	2	2	1	3	1	1	1	3	3	2	1	1	1	1	1	2	2	3	2	3	1	1	3	3	2	2	3	3	1
2	19	2	2	2	3	2	1	1	1	2	3	1	1	1	3	1	3	3	3	1	3	1	1	1	3	3	3	1	1	1	2	2	1	1	1	1	3	3	1	3	3	1	1	3	3	1
2	23	4	3	3	3	1	0	0	1	1	1	1	3	1	1	1	3	3	3	3	3	1	1	1	3	3	3	3	1	1	1	1	1	1	3	3	3	3	3	3	1	3	3	3	3	3
2	25	6	0.5	1	2	2	0	0	2	3	3	3	2	1	2	1	2	3	3	2	3	1	1	1	1	3	3	1	2	2	2	2	2	2	3	2	3	3	1	3	3	3	2	3	3	1
2	19	1	1	1	2	2	1	0	3	3	3	3	3	2	3	1	3	2	3	1	1	1	1	2	3	3	3	1	2	1	2	2	3	3	1	3	3	2	1	3	3	2	2	3	2	1
1	18	3	1	2	3	1	1	1	2	3	3	3	3	1	1	1	3	3	3	1	3	1	1	1	3	3	3	1	1	2	2	2	3	3	3	3	3	3	3	3	3	3	3	3	3	3
2	22	1	0	3	3	2	0	0	1	3	3	2	3	1	1	1	1	2	3	1	3	1	1	1	1	2	1	1	1	1	2	2	1	1	2	2	3	3	1	3	3	3	2	3	3	1
2	21	1	0.5	1	2	2	0	0	1	3	2	2	2	2	3	1	3	3	3	3	3	1	1	1	3	3	3	1	1	2	1	2	3	3	2	2	3	1	1	3	3	2	1	3	1	1
2	18	1	2	2	3	2	1	1	1	3	3	3	3	1	2	1	2	3	3	1	3	1	1	1	3	3	3	1	2	1	1	2	3	3	3	3	3	3	2	3	3	3	3	3	3	2
1	20	2	2	3	3	1	0	0	1	2	3	1	2	3	3	1	1	3	3	3	3	1	1	3	1	3	3	3	1	1	2	1	1	1	3	3	3	3	1	3	3	3	3	3	3	1
1	21	4	1	2	3	1	0	1	1	1	1	1	3	3	3	1	2	1	1	3	3	1	1	1	2	3	3	2	1	1	1	1	1	1	1	1	3	3	1	1	3	3	1	3	3	1
2	18	3	0.5	1	2	1	1	0	3	3	3	3	1	1	1	1	3	3	3	1	2	1	1	1	3	3	3	1	2	2	2	2	1	1	1	1	3	3	1	3	3	1	2	3	3	1
1	19	4	1	1	3	2	1	0	2	2	1	1	3	1	1	1	1	3	3	1	3	1	1	1	1	3	3	1	2	2	2	2	3	1	1	1	3	3	1	3	1	1	1	3	3	1
2	25	4	4	4	3	1	0	0	3	3	3	2	2	1	1	1	3	2	1	1	2	1	1	1	3	2	1	1	2	2	2	2	1	1	1	2	1	1	1	1	1	1	2	1	1	1
1	18	3	0	1	2	2	0	1	1	2	1	1	1	3	3	2	1	3	1	3	2	1	3	2	1	3	3	3	2	2	1	2	1	1	3	3	3	3	3	3	3	3	3	3	3	3
2	19	3	1.5	4	3	2	1	0	2	2	3	2	2	2	1	1	2	3	2	1	3	1	1	1	2	3	3	1	1	1	2	1	2	2	3	3	2	3	3	3	3	3	3	3	3	3
2	23	5	2	3	3	2	0	0	2	3	3	2	1	2	1	1	2	3	3	1	1	1	1	1	2	3	3	1	1	1	1	2	1	1	3	3	3	3	2	1	1	3	3	3	3	2
2	17	0.9	1	2	3	2	1	0	3	3	3	3	3	1	1	1	2	3	3	1	2	1	1	1	2	3	3	1	2	1	2	2	3	3	3	3	3	3	3	3	3	3	3	3	3	3
1	17	1	1	2	2	1	0	0	1	3	2	2	3	1	1	1	3	3	3	1	3	1	1	1	3	3	3	1	2	2	2	2	3	3	3	3	3	3	3	3	3	3	3	3	3	3
2	20	4	1	2	3	2	1	0	1	3	3	3	3	1	3	1	1	3	2	1	1	1	1	1	1	3	3	1	2	2	2	2	3	1	3	2	3	3	1	2	2	2	2	2	2	2
2	24	7	1	2	3	2	1	1	2	3	3	2	2	3	3	1	1	3	3	3	3	1	1	1	1	3	3	1	1	1	1	1	1	3	1	3	3	3	3	3	3	1	3	3	3	3
1	22	7	0	1	2	2	1	0	2	2	2	2	3	2	3	1	3	3	3	1	3	3	1	1	3	3	3	1	2	2	2	2	3	3	3	3	2	3	3	3	3	3	3	3	3	3
2	18	2	0.5	1	3	2	0	0	1	2	3	2	1	3	3	1	2	1	1	3	3	1	1	1	2	3	2	2	2	2	2	2	1	1	2	2	1	1	1	2	3	3	2	3	1	1
2	23	6	3	3	2	2	0	1	1	2	2	1	1	1	3	1	2	1	1	1	3	1	1	1	2	1	1	1	1	1	1	1	1	1	3	1	1	3	1	1	3	3	1	3	3	1
1	19	4	0.5	2	1	2	0	0	2	3	3	3	2	1	2	1	2	2	3	1	3	1	1	1	2	2	3	1	2	2	1	2	1	1	1	1	1	1	1	1	1	1	1	1	1	1
2	23	5	0	1	2	2	0	0	2	3	3	3	1	1	1	1	3	3	3	1	1	1	1	1	3	3	3	1	2	2	2	2	3	3	3	3	3	3	3	3	3	3	3	3	3	3
1	23	0	0.5	1	1	2	0	0	2	3	3	3	2	1	2	1	1	3	3	1	3	1	1	1	1	3	3	1	1	1	1	1	1	1	3	1	1	3	2	1	1	3	1	3	3	2
2	21	5	0.5	1	3	2	1	1	2	3	3	2	2	3	3	1	2	3	3	1	3	1	1	1	2	3	3	1	2	2	2	2	1	1	1	1	3	3	1	3	3	1	1	3	3	1
2	19	3	1	2	3	2	0	1	2	3	3	2	3	1	1	1	3	2	3	1	3	1	1	1	3	2	3	1	1	2	1	1	2	2	3	3	3	3	3	1	2	3	3	3	3	3
2	22	3	1.3	2	3	2	1	0	1	2	2	1	2	3	3	1	3	3	3	1	3	1	1	1	3	3	3	1	1	1	1	1	3	1	1	1	1	3	1	3	1	2	2	1	3	1
1	19	1	0.33	1	2	2	0	1	1	3	3	1	1	1	3	3	1	3	3	3	3	1	1	3	1	3	3	1	1	2	1	1	1	1	3	3	3	3	3	3	3	3	3	3	3	3
2	22	6	0.5	1	2	2	0	0	1	1	1	1	3	1	1	1	2	3	3	1	1	1	1	1	2	3	3	1	2	2	1	2	3	3	1	1	1	1	1	1	1	1	1	1	1	1
2	22	6	2	3	3	2	0	1	2	3	3	1	2	3	2	1	2	3	3	2	3	1	1	1	3	3	3	1	1	2	1	2	1	1	1	1	3	1	1	3	1	1	1	3	3	3
1	18	0.7	2	3	3	2	0	0	3	3	3	3	2	1	1	1	2	3	3	1	3	1	1	1	1	3	3	1	2	2	1	2	2	3	3	3	2	2	2	2	3	1	1	2	2	2
2	23	5	0	1	2	2	0	1	2	3	3	3	3	1	1	1	2	3	3	1	3	1	1	1	2	3	3	1	2	2	2	2	3	3	1	1	1	1	1	2	2	1	1	3	1	1
1	20	4	0.5	1	2	2	0	0	1	2	2	1	3	1	1	1	3	3	3	1	1	1	1	1	3	3	3	1	2	2	2	2	2	3	1	1	1	3	3	2	3	1	1	3	3	3
2	23	5	0	1	3	2	0	0	1	2	2	1	3	3	2	2	2	2	2	1	3	3	3	2	2	2	2	1	2	2	2	1	3	3	3	3	3	3	1	3	3	3	3	3	3	1
2	18	1	3	2	1	2	0	0	2	2	3	2	2	1	1	1	2	3	3	1	3	1	1	1	2	3	3	1	1	2	1	2	1	1	3	2	3	3	3	3	3	1	1	3	3	3
1	21	2	0.5	1	3	2	0	0	2	3	3	2	1	1	2	1	1	3	3	1	3	1	1	1	1	3	3	1	1	1	1	2	3	3	2	3	3	1	1	3	3	1	2	3	2	1
2	22	6	0.75	2	1	2	0	0	3	3	3	3	1	1	1	1	3	3	3	1	1	1	1	1	3	3	3	1	2	2	1	2	1	1	1	1	3	3	3	1	1	1	1	3	3	3
2	21	5	1.5	2	3	2	0	0	1	3	3	2	1	1	1	1	3	3	3	1	1	1	1	1	3	3	3	3	1	1	1	1	1	1	1	1	3	3	1	3	3	3	1	3	3	1
1	25	3	2	2	3	2	0	1	1	3	3	2	1	2	2	2	1	3	3	3	3	1	2	2	3	3	3	1	1	2	1	1	3	1	1	1	3	3	3	1	1	1	1	3	3	3
2	19	0.5	1	2	3	1	0	0	2	3	3	3	2	1	2	2	2	2	2	2	3	1	3	1	2	2	2	2	1	2	1	1	1	3	2	2	3	3	1	3	3	3	2	2	3	1
2	20	2	1.5	3	3	2	1	0	1	3	3	3	3	1	1	1	3	3	3	1	3	1	1	1	3	3	3	1	2	2	2	2	3	3	3	1	3	3	3	3	3	3	1	3	3	3
2	18	2	1	1	1	2	1	0	3	3	3	3	3	1	1	1	2	3	3	1	3	1	1	1	2	3	3	1	2	2	1	2	3	3	3	1	3	3	1	3	3	3	1	3	3	1
2	23	7	1	2	2	2	0	1	2	3	3	2	2	3	2	1	1	3	2	3	3	1	1	1	3	3	3	1	2	2	2	2	1	1	2	3	3	2	1	3	2	1	3	2	3	1
2	17	1	1	3	3	2	0	0	1	1	1	1	3	1	2	1	2	3	3	3	3	1	2	1	2	3	3	3	2	2	2	2	1	3	2	1	1	1	1	3	3	2	1	2	1	1
1	20	1	2	3	3	2	1	0	1	3	3	1	1	1	2	3	1	3	3	2	3	1	2	3	1	3	3	1	1	1	2	2	3	3	3	1	3	3	2	3	3	3	1	3	3	3
2	21	2	1.5	2	3	2	0	0	2	2	2	3	3	2	1	1	3	2	3	1	3	2	1	1	3	2	3	1	2	2	2	2	2	2	1	1	3	3	3	3	3	1	2	3	1	2
2	22	5	3	4	3	2	0	0	1	2	2	1	3	2	1	1	2	3	3	1	3	1	1	1	3	3	3	1	2	1	2	2	1	3	3	3	1	1	1	3	3	3	3	1	1	1
1	18	2	1	2	3	2	0	1	1	3	3	2	2	3	3	1	1	3	3	1	1	1	1	1	1	3	3	1	1	2	1	1	3	3	3	3	3	3	1	2	3	3	3	3	3	3
1	24	7	2.5	3	1	2	0	1	3	3	3	3	3	1	1	1	2	3	3	1	3	1	1	1	2	3	3	1	1	1	2	1	3	3	1	1	2	3	1	3	3	1	1	3	2	1
1	18	2	0.66	2	3	1	0	0	3	3	3	3	2	1	1	1	2	3	3	2	3	1	1	1	2	3	3	1	1	2	2	2	3	2	3	1	3	3	1	3	3	2	1	1	3	1
2	18	1.5	1	3	3	2	0	0	1	2	2	1	1	2	2	1	3	3	2	2	3	1	1	1	3	3	3	1	2	2	2	2	3	3	2	2	2	2	2	2	2	1	1	2	2	2
2	19	1.5	1	1	3	2	1	1	2	3	3	1	3	1	2	1	1	3	1	3	3	1	1	1	2	3	3	1	1	1	2	2	1	1	2	1	3	1	1	3	3	1	1	3	3	1
2	25	7	1	1	2	1	0	0	1	2	3	1	1	3	2	3	1	3	3	2	1	1	1	3	1	3	3	1	1	2	1	2	3	2	1	1	1	3	2	3	2	1	1	1	3	2
2	18	2	2	3	3	2	0	0	2	3	3	3	2	1	1	1	3	3	3	1	3	1	1	1	3	3	3	1	2	2	2	1	2	2	1	1	2	2	2	3	3	1	1	3	3	3
2	18	1	2	2	3	1	0	0	3	3	3	3	3	1	1	3	3	3	3	1	3	1	1	3	3	3	3	1	2	2	1	2	3	3	1	1	3	3	3	3	3	1	1	3	3	3
2	20	4	1	1	3	2	1	1	3	3	3	3	2	1	1	1	1	3	3	1	3	1	1	1	3	3	3	1	1	1	1	1	2	2	1	2	3	2	1	2	2	1	2	3	2	1
1	25	8	4	4	3	2	0	0	1	3	3	1	1	2	3	1	1	1	3	3	3	1	1	1	3	3	2	1	1	1	1	1	3	3	1	2	3	3	3	3	3	3	1	3	3	1
2	23	6	1	2	3	2	0	1	1	3	3	1	2	1	1	1	1	3	3	1	2	1	1	1	2	3	3	1	1	1	1	1	1	1	1	2	3	1	1	3	2	3	1	3	3	1
2	18	0.7	0.2	1	3	2	0	0	2	3	3	3	3	1	1	1	2	3	3	1	3	1	1	1	2	3	3	1	2	2	2	2	2	1	1	1	3	1	1	3	3	1	1	3	1	1
2	18	0.3	1.5	2	3	2	0	0	3	3	3	3	2	1	1	1	3	3	3	1	3	1	1	1	3	3	3	1	2	2	2	2	3	2	1	2	3	1	1	3	3	1	1	3	1	1
2	19	3	0	1	1	2	0	1	1	3	3	2	2	1	3	1	2	3	3	1	3	1	1	1	2	3	3	1	2	2	2	2	1	1	1	1	3	3	2	1	1	1	1	3	3	2
1	18	2	2	3	3	1	1	0	2	3	3	2	1	1	2	1	2	3	3	1	1	1	1	1	3	3	3	1	2	2	2	2	1	3	2	2	2	3	2	3	3	1	1	3	3	3
2	22	3	6	4	3	1	1	0	2	3	3	2	2	1	3	1	3	3	3	3	3	1	2	1	3	3	3	3	1	2	2	2	3	3	3	3	3	3	3	3	3	3	3	3	3	3
2	18	1	1	2	1	2	0	0	2	3	3	2	1	1	2	1	3	2	3	2	1	1	2	1	3	3	3	2	1	1	1	1	1	2	2	2	3	3	1	1	3	3	2	3	3	1
1	23	2	2	3	1	2	1	1	2	2	2	2	1	1	1	1	3	3	3	1	3	1	1	1	3	3	3	1	1	1	1	1	1	1	3	1	3	3	3	1	1	3	1	3	3	3
2	17	3	0	1	2	2	0	0	3	3	3	3	3	1	1	1	3	1	3	3	3	1	1	1	3	2	1	1	2	2	2	2	2	2	3	2	2	3	3	1	1	1	1	2	2	3
1	20	4	1	2	3	2	0	0	1	3	3	1	3	2	3	1	3	3	1	3	3	3	1	1	3	3	3	1	1	2	2	1	3	3	3	3	2	1	1	3	3	3	3	3	3	1
2	20	3	2	2	3	2	0	1	1	3	3	1	3	1	2	1	1	3	2	2	3	1	3	1	3	3	3	1	1	2	2	1	3	3	3	3	3	3	1	3	3	3	1	3	3	1
2	25	1	6	3	2	2	0	0	3	3	3	3	3	1	1	3	3	3	3	1	3	3	3	3	3	3	3	3	2	2	2	2	1	1	1	1	1	1	1	1	1	1	1	1	1	1
2	17	0.5	1	2	3	2	0	0	1	3	2	2	1	1	2	1	1	3	2	1	3	1	1	1	2	3	3	1	2	2	2	2	1	1	2	1	3	3	3	3	3	1	1	3	3	3
2	18	1	2	3	3	2	0	0	3	3	3	3	2	1	1	1	3	2	3	1	2	1	1	1	3	2	3	1	2	2	2	1	3	2	1	1	3	3	1	3	3	1	1	3	3	1
2	21	4	1	2	3	2	0	0	1	1	1	1	2	2	3	1	1	1	1	3	3	1	1	2	1	3	3	1	1	1	2	1	1	1	2	1	3	3	3	3	3	1	1	3	3	3
2	18	1.5	1.5	3	3	2	1	0	1	3	2	2	3	2	3	2	2	3	3	1	3	1	1	1	2	3	3	1	2	2	1	2	3	3	2	2	3	3	1	3	3	2	1	2	3	1
1	24	8	1	2	2	2	0	1	1	3	3	1	3	1	1	1	2	3	3	1	3	3	1	1	2	3	3	1	2	1	1	2	2	2	1	1	3	3	1	3	3	1	1	3	3	2
2	24	4	2.5	2	3	2	0	1	3	3	3	3	2	1	1	1	1	3	3	1	3	1	1	1	2	3	3	1	2	1	1	2	2	1	3	3	3	3	3	3	1	3	3	3	3	3
2	23	6	2	3	3	2	0	1	1	2	2	2	3	2	3	1	3	3	3	1	1	1	1	1	3	3	3	1	1	1	2	1	1	1	3	3	3	3	3	3	3	1	1	3	3	3
1	18	1	2	2	3	1	0	0	1	3	3	3	2	1	1	1	2	3	3	1	2	1	1	1	2	3	3	1	2	2	2	2	1	2	1	1	3	1	1	3	3	1	1	3	3	1
1	24	6	4	5	1	2	0	0	1	2	1	3	3	1	3	1	1	2	1	1	3	1	2	1	1	2	1	1	1	1	1	1	3	3	2	3	3	3	3	3	3	2	3	3	3	3
1	18	2	0.25	2	2	2	0	0	1	2	1	1	3	1	3	1	2	3	3	1	1	1	1	1	2	3	3	1	2	2	2	2	1	1	1	1	3	2	1	3	3	3	3	3	2	1
1	22	6	4	4	3	2	0	0	1	2	2	2	2	2	2	1	3	3	3	2	3	2	3	1	3	3	3	2	1	1	1	2	3	3	3	2	3	3	1	3	3	3	2	3	3	1
2	24	7	0.3	1	1	2	1	1	2	3	3	3	3	1	3	1	1	3	3	1	2	1	3	1	1	3	3	1	2	2	2	2	2	3	3	2	3	3	1	2	3	3	2	3	3	1
1	23	2	0.5	1	3	2	0	0	3	3	3	3	2	1	1	1	1	3	3	1	3	1	1	1	3	3	3	1	2	2	1	2	2	1	1	1	3	3	1	3	2	1	1	3	3	3
1	25	8	0	1	2	2	1	0	1	1	1	1	2	3	3	1	2	3	2	2	1	1	1	1	2	3	1	2	2	2	2	2	3	3	3	3	1	1	1	3	3	3	3	3	3	3
2	18	2	0.3	1	2	2	0	0	3	3	3	3	1	2	2	1	1	3	3	1	1	1	2	1	1	3	3	1	1	1	1	1	1	1	1	1	3	3	1	3	1	1	1	3	3	1
2	18	2	1	2	3	2	0	0	3	3	3	1	1	1	3	1	3	3	3	3	3	1	1	1	3	3	3	1	2	2	2	2	3	1	2	1	3	3	2	3	1	1	1	3	3	2
1	24	3	2	2	3	2	0	0	1	2	3	2	1	2	1	1	2	3	3	2	2	1	1	1	2	3	3	3	1	1	2	1	3	3	2	1	3	3	3	3	3	3	1	3	3	3
2	19	2	0.5	1	3	2	0	1	1	3	3	1	3	1	1	1	3	1	3	2	1	1	1	1	3	3	3	1	1	2	2	2	1	1	3	1	3	3	1	3	2	1	1	3	3	3
2	25	8	2	3	3	2	1	1	3	3	3	3	1	1	1	1	3	3	3	1	2	1	1	1	3	3	3	1	1	1	1	2	1	1	1	1	3	3	1	3	3	1	1	3	3	1
1	23	6	2.5	2	3	2	0	0	1	1	3	3	1	3	3	1	1	3	3	3	3	1	1	1	1	3	3	3	2	2	2	2	1	1	1	1	3	3	1	3	3	1	1	3	3	1
2	19	2	0	2	3	2	0	0	3	3	1	3	3	1	1	1	3	3	3	1	3	1	1	1	3	3	3	1	2	2	1	2	3	3	3	3	3	3	3	3	3	2	3	3	3	3
1	24	6	1	3	3	2	0	0	1	2	2	1	2	1	1	1	3	3	3	1	3	1	1	1	3	3	3	1	2	1	1	2	3	3	2	2	1	3	2	3	3	1	1	3	3	2
2	19	2	3	3	3	2	0	0	3	3	3	3	2	1	2	1	2	3	3	1	3	1	1	1	2	3	3	1	2	2	1	2	2	1	3	3	3	3	2	3	3	3	2	3	3	2
1	18	3	1	3	3	2	1	0	2	3	3	3	2	1	2	1	1	2	3	2	3	1	3	1	1	3	3	1	2	2	2	2	3	3	3	2	3	3	2	3	3	1	2	3	3	2
2	17	2	1	3	3	2	0	0	3	3	3	3	2	1	1	1	3	3	3	1	3	1	2	1	3	3	3	1	2	2	2	2	3	3	3	3	2	3	3	3	3	3	3	2	3	3
1	21	5	2	3	3	2	0	0	1	3	2	2	3	1	1	1	3	2	2	1	3	1	1	1	3	3	3	1	1	1	1	2	1	3	3	3	3	3	1	3	3	3	2	3	3	2
2	22	7	1	1	2	2	0	0	3	3	3	3	1	1	1	1	3	3	3	1	1	1	1	1	3	3	3	1	2	2	2	2	1	1	1	1	3	1	1	3	2	1	1	3	1	2
2	22	2	2	2	3	2	0	0	3	3	3	3	3	1	1	1	3	3	3	1	3	1	1	1	3	3	3	1	2	1	2	2	3	3	1	1	3	3	1	3	3	1	1	3	3	1
2	18	2	1	2	3	2	0	0	2	3	2	2	3	1	1	1	2	3	3	1	3	1	1	1	2	3	3	1	1	2	2	2	1	2	3	3	3	2	2	3	3	3	3	3	2	2
2	17	1	1	2	3	2	0	0	2	3	3	2	2	1	1	1	3	3	3	1	2	1	1	1	3	3	3	1	2	2	2	2	3	3	2	2	3	3	3	3	3	1	1	3	3	3
1	22	6	1	2	2	2	0	0	3	3	3	3	3	1	1	2	3	2	3	2	3	1	1	1	2	2	3	2	1	2	2	2	3	3	3	3	2	2	1	1	2	2	1	1	2	2
2	22	4	2	3	3	2	1	0	1	3	3	1	3	2	2	3	1	3	1	3	3	1	1	1	2	3	3	2	1	1	1	2	3	3	3	2	3	2	2	3	3	3	2	3	3	3
2	24	8	1	2	1	2	0	0	2	3	3	3	1	1	1	1	3	3	3	1	1	1	1	1	3	3	3	1	2	2	2	2	3	3	1	1	1	1	1	3	3	1	1	1	1	1
2	20	4	1	2	3	2	0	0	3	3	3	3	1	1	1	1	3	3	3	1	1	1	1	1	3	3	3	1	2	2	1	2	3	3	3	3	2	3	1	3	3	3	3	3	3	1
2	20	4	2	2	3	2	0	0	3	3	3	3	3	1	1	1	1	1	1	1	1	1	1	1	1	2	2	2	1	1	1	1	1	1	1	1	1	1	1	1	1	1	1	1	1	1
2	19	2	1	2	2	2	0	1	3	3	3	3	1	3	3	2	3	2	3	2	3	1	1	1	3	3	3	1	1	2	2	2	2	3	3	1	3	3	2	3	2	1	1	3	3	2
2	18	2	1	2	3	2	0	0	1	2	2	2	1	1	3	1	3	1	3	1	3	1	1	1	3	3	3	1	1	1	1	1	2	1	1	1	3	3	1	3	3	3	1	3	3	1
1	20	4	25	1	3	2	1	0	2	3	3	2	3	1	2	1	3	3	3	1	3	1	1	1	3	3	3	1	2	2	2	2	1	1	1	1	3	2	1	1	1	1	1	3	3	1
2	20	4	1	1	2	2	0	0	1	3	3	3	1	1	1	1	3	3	3	1	3	1	1	1	3	3	3	1	2	2	2	1	3	3	3	3	3	3	1	3	3	3	3	3	3	1
1	25	4	1.5	3	2	2	1	1	1	1	2	1	3	3	3	1	2	3	2	3	1	1	1	1	2	3	3	1	2	2	2	2	1	1	1	3	2	3	1	3	3	1	1	1	3	1
2	18	2	1	1	3	2	1	1	1	1	3	1	3	1	1	1	3	3	3	1	3	1	1	1	3	3	3	1	1	2	2	2	3	3	3	1	3	3	1	3	3	3	1	3	3	1
2	19	3	1	1	3	1	0	0	2	3	3	2	3	1	1	1	2	3	3	1	3	1	1	1	3	3	3	1	2	2	2	2	3	3	1	1	3	3	1	3	3	1	1	3	3	1
1	19	2	3	2	3	2	1	1	2	3	3	2	1	2	2	1	2	1	2	1	3	1	1	1	1	3	3	1	1	1	1	2	1	1	2	1	3	3	2	1	2	1	1	1	3	3
2	23	7	1	2	3	2	0	0	3	3	3	3	1	1	1	1	3	2	2	1	3	1	3	1	3	2	2	1	1	1	2	1	3	3	3	3	3	3	1	3	3	3	3	3	3	1
2	20	4	0	1	2	1	0	0	1	3	3	1	1	1	1	1	2	3	3	1	1	1	1	1	3	3	3	1	1	2	1	1	3	3	3	3	3	2	1	3	3	1	3	3	2	1
2	21	4	1	2	1	2	0	1	1	3	3	3	1	1	1	1	3	3	3	1	3	1	1	1	3	3	3	1	2	2	2	2	1	1	1	1	3	3	3	3	3	3	1	3	3	3
2	17	2	1	1	2	2	0	0	3	3	3	1	3	1	2	1	1	3	3	1	1	1	1	1	1	3	3	1	2	2	2	2	3	2	3	1	3	3	3	3	3	1	1	3	3	3
2	17	1	1	3	2	2	0	0	1	3	3	1	1	2	3	1	1	3	3	1	3	1	1	1	2	3	3	1	1	2	2	1	3	3	3	2	3	3	1	3	3	3	2	3	3	1
2	24	7	2	2	2	2	0	1	1	2	3	1	2	3	2	1	1	3	1	1	3	1	1	1	1	3	3	1	1	2	2	2	1	3	3	3	1	1	1	3	3	3	1	3	3	1
1	24	6	1	2	3	2	0	0	1	3	3	1	3	2	2	1	1	3	3	2	3	1	1	1	2	3	3	1	1	2	2	1	2	1	1	1	1	1	1	3	3	3	1	1	1	1
2	21	5	1	1	3	1	1	1	1	3	3	3	1	2	3	1	1	3	3	1	3	1	1	1	1	3	3	1	1	2	2	1	1	1	1	1	3	3	1	1	1	1	1	3	3	1
2	19	2.5	1	2	3	2	0	1	2	3	3	3	3	2	1	1	2	2	3	3	3	1	1	1	3	2	3	1	1	1	1	1	3	2	1	1	3	3	3	3	3	1	1	3	3	3
1	24	0.5	0	1	1	2	0	0	2	3	3	2	2	2	1	1	1	3	3	2	3	1	3	1	1	3	3	2	2	2	2	2	1	1	1	1	1	3	2	3	3	1	1	1	1	1
1	25	4	0.75	1	2	2	0	0	2	2	3	2	3	1	2	3	1	3	3	2	3	1	2	3	1	3	3	2	2	1	1	2	3	3	1	1	2	2	1	3	3	1	1	2	2	1
1	30	13	1	2	1	2	1	1	3	3	3	3	3	1	1	1	1	3	3	2	3	1	1	1	3	2	1	2	1	1	1	1	2	2	1	2	1	1	1	3	3	3	2	3	3	3
2	28	11	1	1	3	2	0	0	1	3	3	2	1	1	1	1	2	3	3	1	1	1	1	1	3	3	3	1	1	1	2	2	1	2	2	2	3	3	1	3	3	3	1	3	3	1
2	54	37	1	2	1	2	0	1	1	3	3	3	3	2	1	1	3	3	1	1	1	1	1	1	3	3	3	1	2	2	2	2	3	3	3	3	1	1	1	3	3	3	3	3	3	3
2	32	15	1	2	3	1	0	0	2	3	3	2	2	1	2	1	3	2	3	2	3	1	1	1	3	2	2	1	2	2	2	2	3	3	3	3	3	3	2	3	3	3	3	3	3	2
1	43	17	2	3	3	1	1	1	2	3	3	3	3	1	1	1	1	3	3	1	3	1	1	1	1	3	3	1	1	1	2	2	1	3	3	3	1	3	1	1	3	3	3	3	3	1
1	36	16	1	2	3	2	0	0	1	3	3	1	3	1	3	3	3	3	3	1	3	1	1	3	3	2	2	1	1	2	2	2	3	3	3	1	3	3	2	3	3	3	1	3	3	2
2	28	8	2	2	1	2	0	0	3	3	3	3	1	1	1	1	3	3	3	3	3	3	3	3	3	3	3	3	2	2	1	2	2	3	3	1	3	3	3	2	3	3	1	3	3	3
1	27	11	3	4	1	2	0	1	3	1	3	3	3	1	1	1	3	2	3	2	3	1	1	1	3	2	3	2	2	1	2	2	3	2	1	1	3	3	3	3	2	1	1	3	3	3
1	33	13	1.5	3	3	2	0	1	2	3	3	3	1	1	1	3	3	2	3	1	3	1	1	3	3	2	3	1	1	1	1	1	1	1	3	1	3	3	3	3	3	2	1	3	3	3
1	55	37	1	1	2	2	0	1	1	3	3	1	2	2	3	2	3	3	3	1	3	1	1	1	3	3	3	1	2	2	2	2	1	1	1	1	3	1	1	3	3	1	1	3	1	1
2	26	5	1	2	3	2	1	1	1	3	3	1	3	3	3	1	1	3	1	3	1	1	1	1	3	3	3	1	1	2	2	1	1	1	3	2	3	1	1	3	3	1	2	1	3	1
2	44	23	1	1	2	2	0	0	1	3	3	3	3	1	2	3	3	3	3	1	3	1	1	3	3	3	3	1	2	2	2	2	3	3	3	3	3	3	1	3	3	3	3	3	3	1
2	30	10	0.5	1	2	2	0	0	1	2	2	2	3	1	1	1	1	3	3	1	3	1	1	1	1	3	3	1	2	2	2	2	3	3	3	3	3	3	3	3	3	3	3	3	3	3
1	38	21	0	1	2	2	0	0	1	3	3	1	2	2	3	1	1	3	3	1	3	1	1	1	1	3	3	1	1	2	2	1	1	1	1	1	3	3	1	3	2	1	1	3	3	1
1	48	28	1	2	3	2	1	1	1	3	2	1	2	1	2	1	3	3	3	1	3	1	1	1	3	3	3	1	1	2	2	1	3	3	3	2	1	3	2	3	3	3	2	3	3	3
2	56	40	2	2	1	2	0	1	1	3	3	2	2	2	2	2	1	2	1	2	3	3	3	3	2	3	3	1	1	2	2	2	1	3	3	1	1	3	1	3	3	3	1	1	3	3
2	56	39	1.5	2	3	2	0	0	2	2	2	2	2	1	1	1	3	3	3	1	2	1	1	1	3	3	3	1	2	1	2	2	2	3	3	3	3	3	2	2	2	2	2	3	3	2
2	58	41	1	1	2	2	0	0	2	3	3	2	3	1	1	1	3	3	3	1	3	1	1	1	3	3	3	1	2	2	2	2	3	2	1	1	1	3	2	3	2	1	1	1	3	2
2	53	36	0.5	1	2	1	0	0	3	3	3	3	1	1	1	1	3	3	3	1	1	1	1	1	3	3	3	1	2	2	2	2	2	2	2	2	3	2	2	2	2	1	1	3	1	2
1	28	10	1	1	2	2	0	0	2	3	3	3	1	1	1	1	3	3	3	1	1	1	1	1	3	3	3	1	1	1	1	1	3	3	1	3	3	3	1	3	3	1	3	3	3	1
2	37	19	1	1	2	2	0	1	1	1	1	1	3	1	1	1	2	3	3	1	3	1	1	1	1	3	3	1	2	1	2	2	2	1	1	1	3	3	3	3	1	1	1	3	3	1
2	26	8	2	2	3	2	0	1	3	3	3	3	1	1	1	1	3	3	3	1	1	1	1	1	3	3	3	1	2	1	1	2	3	3	1	1	3	1	1	3	3	1	1	3	1	1
2	39	17	1.5	3	2	2	0	1	2	3	3	2	3	1	1	1	2	3	3	2	3	1	1	1	2	3	3	2	1	2	2	2	3	3	3	3	3	3	3	3	3	3	3	3	3	3
2	36	21	0.5	1	1	2	0	0	1	1	1	1	1	1	1	1	2	3	3	1	1	1	1	1	2	3	3	1	2	2	2	2	2	2	2	2	2	2	2	2	2	2	2	2	2	2
2	26	5	1	1	3	2	1	1	3	3	3	3	3	1	1	1	2	3	3	1	3	1	1	1	2	3	3	1	2	2	2	2	2	3	1	2	1	3	1	3	3	1	1	3	1	1
1	34	2	1	2	3	1	0	0	3	3	3	3	3	1	1	1	3	2	3	1	3	1	1	1	3	2	3	1	2	2	1	2	3	3	2	1	3	3	2	3	3	2	1	3	3	2
2	26	10	0	1	2	2	0	0	2	3	3	3	3	1	2	1	1	3	3	1	3	1	1	1	1	3	3	1	2	2	2	2	2	2	2	2	3	3	2	2	2	2	2	3	3	2
2	48	32	1	2	3	2	0	1	1	3	2	1	1	2	3	1	3	3	3	1	3	1	1	1	3	3	3	1	1	2	2	2	2	1	3	2	3	3	1	3	2	1	2	3	3	1
2	36	18	4	3	3	1	1	0	2	3	3	3	1	1	2	1	3	3	2	1	1	1	1	1	3	3	2	1	1	2	2	2	2	3	2	2	3	1	1	2	3	2	2	2	1	1
2	62	45	1	2	3	2	0	0	2	3	3	3	1	1	1	1	1	3	3	1	1	1	1	1	1	3	3	1	2	2	2	2	2	3	3	3	3	3	2	3	3	3	3	3	3	2
1	62	43	1	2	1	2	0	1	1	1	1	1	2	1	3	1	2	3	1	1	2	1	1	1	3	3	3	1	1	2	2	2	3	3	3	1	3	3	3	3	3	3	1	3	3	3
2	30	2	1.5	2	3	2	1	0	3	3	2	3	3	1	1	3	3	3	3	1	3	1	1	3	3	3	3	1	1	1	1	2	3	3	2	3	3	3	2	3	3	3	3	3	3	3
2	48	29	2	2	3	2	0	1	3	3	3	3	2	1	1	1	2	3	3	1	3	1	1	1	2	3	3	1	1	1	2	1	3	2	2	1	2	3	2	3	2	2	1	2	3	2
2	58	38	1	1	2	2	0	1	2	3	3	3	1	1	1	1	2	3	3	1	3	1	1	1	2	3	3	1	2	2	2	2	3	2	1	1	3	2	1	3	2	1	1	3	2	1
1	27	8	2	3	3	2	1	1	2	3	3	2	3	1	2	1	3	3	1	3	3	1	1	1	3	3	3	1	1	2	2	2	3	3	3	3	3	3	1	3	3	3	3	3	3	1
2	36	16	0	1	2	2	0	0	3	3	3	3	1	1	1	1	3	3	3	1	1	1	1	1	3	3	3	1	2	2	2	2	3	3	1	1	3	3	3	3	3	1	1	3	3	3
2	55	39	1	1	3	2	0	0	2	2	2	2	1	1	1	1	2	3	3	1	1	1	1	1	2	3	3	1	2	2	2	1	3	2	3	2	3	3	2	3	3	3	2	3	3	2
1	26	1	1	1	2	2	0	0	3	3	3	3	3	1	1	1	1	3	3	2	2	1	1	1	1	3	3	2	2	2	2	1	3	3	2	3	3	3	2	3	3	2	3	3	3	2
2	45	16	1.5	2	1	2	1	1	2	3	3	1	2	1	1	1	3	2	3	1	3	1	1	1	3	2	3	3	2	2	2	2	3	3	2	2	3	2	1	3	3	1	1	2	2	1
2	44	24	1.5	2	3	2	1	0	1	3	3	2	2	3	3	2	2	3	2	1	3	1	1	1	3	3	3	1	2	2	2	2	2	1	3	3	3	1	1	3	3	1	1	1	1	1
2	33	16	0.5	1	3	2	0	0	1	3	3	2	1	2	2	1	1	3	3	1	1	1	1	1	1	3	3	1	2	2	2	2	3	1	3	1	3	3	1	3	3	1	1	3	3	1
2	26	5	0	1	2	2	0	0	2	2	2	2	3	1	1	1	2	3	3	1	1	1	1	1	2	3	3	1	2	2	2	2	3	3	1	2	3	3	3	3	3	1	2	3	3	3
1	26	9	1	1	3	2	0	0	1	3	3	3	3	3	2	1	2	3	3	3	1	1	1	1	2	3	3	1	2	1	1	2	3	3	1	1	3	3	2	3	3	1	1	3	3	2
2	39	7	2	2	2	2	1	1	3	3	3	2	3	1	1	1	3	3	3	1	3	1	1	1	3	3	3	1	1	2	2	2	3	3	1	1	3	3	1	3	3	1	1	3	3	1
1	30	5	0.5	1	2	2	0	1	2	2	2	2	3	1	1	1	3	3	3	1	3	1	1	1	3	3	3	1	2	2	1	2	3	3	3	1	1	3	3	3	3	1	1	3	1	3
1	34	16	2	2	1	2	0	0	1	3	2	1	3	3	3	1	1	1	3	3	1	1	1	1	1	3	3	1	1	2	1	2	3	3	3	3	3	3	2	3	3	3	3	3	3	2
1	40	24	0.2	1	2	1	0	0	2	3	3	3	3	1	2	1	2	3	3	1	3	1	1	1	2	3	3	1	2	2	2	2	3	3	3	1	3	3	1	3	3	1	1	3	3	1
2	38	20	2	3	2	2	0	1	3	3	3	3	3	1	1	1	3	3	3	1	3	1	1	1	3	3	3	1	2	2	2	2	3	3	3	3	3	3	1	3	3	3	3	3	3	1
2	45	20	1.5	3	3	1	1	1	1	3	3	3	1	3	3	1	1	1	1	1	3	1	1	1	1	3	3	1	1	1	1	2	1	1	1	1	3	3	2	3	3	3	3	3	3	2
2	34	12	1.5	3	3	2	0	1	1	3	3	1	3	1	3	1	1	3	3	3	3	1	1	1	1	3	3	1	1	2	2	1	1	1	1	1	3	3	1	3	3	3	2	3	3	3
2	46	29	1	1	2	1	0	0	2	3	3	2	1	1	1	1	3	3	3	1	1	1	1	1	3	3	3	1	2	2	2	2	2	1	1	1	3	3	1	2	1	1	1	3	3	1
1	51	21	1.5	3	1	2	0	0	1	3	3	2	1	1	1	1	3	3	3	1	1	1	1	1	3	3	3	1	2	1	2	2	1	1	1	1	2	3	1	1	1	1	1	3	3	1
2	28	12	0.5	1	2	2	0	1	2	3	3	2	1	1	1	1	1	3	3	1	1	1	1	1	1	3	3	1	2	2	2	2	2	2	1	1	3	3	2	2	2	1	1	3	3	2
1	33	13	1	1	2	2	0	1	1	2	3	2	3	1	2	1	2	3	3	1	3	1	1	1	2	3	3	1	1	1	1	1	2	3	2	2	3	3	1	3	2	3	3	1	3	1
1	49	31	1	1	2	1	0	0	1	2	2	1	1	1	1	1	2	3	3	1	1	1	1	1	2	3	3	1	2	2	2	2	2	2	2	3	3	2	1	2	2	2	3	3	2	1
1	45	27	1.5	5	1	1	0	1	3	3	3	3	3	3	1	3	3	3	1	3	3	3	1	3	3	3	3	3	1	1	2	1	3	3	3	3	1	3	1	3	3	3	3	1	3	1
2	48	31	1	1	3	2	0	0	3	3	3	3	1	1	1	1	3	3	3	1	1	1	1	1	3	3	3	1	1	1	2	1	1	1	3	1	3	3	3	1	1	3	1	3	3	3
2	29	12	5	5	1	1	0	0	1	1	1	1	1	2	1	1	3	3	3	2	1	2	1	1	3	3	3	2	2	2	2	2	3	3	3	3	3	3	1	3	3	2	3	3	3	1
1	53	36	1	2	2	1	1	1	3	3	3	3	3	3	1	3	3	3	3	3	3	3	3	3	3	3	2	2	2	2	2	2	2	3	3	3	3	3	3	3	2	3	3	3	3	3
1	53	32	1	2	3	1	0	1	1	1	2	1	1	2	3	1	2	3	3	1	3	1	1	1	3	3	3	1	1	2	1	1	2	2	2	2	3	3	1	3	2	1	1	3	3	1
2	31	13	1	1	2	2	0	0	2	3	2	2	3	1	2	1	1	3	3	1	1	1	1	1	3	3	3	1	1	1	1	2	2	2	1	1	3	2	2	3	3	1	1	3	2	2
1	28	7	2	3	1	2	1	0	1	3	3	3	2	2	3	2	1	3	3	2	3	1	1	3	2	3	3	1	1	1	2	1	3	2	3	2	3	3	2	3	3	3	3	3	3	3
2	29	13	2	2	2	2	1	1	1	2	2	1	3	1	3	1	3	3	2	3	3	1	1	1	3	3	2	1	2	1	1	2	1	3	3	1	3	2	1	3	3	1	1	3	3	1
2	32	14	1.5	2	1	2	1	1	2	3	2	3	1	1	1	1	1	3	3	1	1	1	1	1	1	3	3	1	2	2	2	2	1	3	3	2	3	3	2	3	3	3	1	1	3	3
2	27	10	0.5	1	2	2	0	1	1	2	3	1	2	3	3	1	1	3	3	1	3	1	1	1	2	3	3	1	1	2	2	1	1	1	2	1	3	3	1	3	2	3	2	3	3	1
1	32	12	0.5	1	2	2	0	0	3	3	3	3	2	3	3	2	3	3	2	1	2	3	3	2	3	3	2	1	1	2	2	2	3	3	2	2	3	2	2	3	3	2	2	2	2	2
2	28	3	3	4	3	2	0	1	1	3	3	1	1	1	2	1	3	3	3	1	3	1	1	1	3	3	3	1	1	1	1	1	1	3	3	3	3	3	3	3	3	3	3	3	3	3
1	38	2	2	3	3	2	0	0	3	3	2	3	3	1	1	1	2	2	3	3	3	1	1	1	2	2	3	3	1	2	1	2	3	2	2	1	2	3	1	3	2	2	1	2	3	1
1	60	44	1	2	3	2	0	0	1	3	3	1	1	2	2	1	2	2	2	1	1	1	1	1	2	2	2	1	2	2	2	2	3	3	1	1	1	1	1	3	3	1	1	1	1	1
2	30	10	0.5	1	1	2	0	0	2	3	3	1	3	1	1	3	1	3	3	3	3	1	1	1	1	3	3	1	1	2	2	2	3	3	3	3	3	1	1	3	3	3	3	3	1	1
1	30	6	9	5	3	1	0	1	3	3	3	3	3	3	2	3	3	3	3	1	3	3	3	3	3	3	3	1	1	1	1	1	3	3	3	3	3	3	3	3	3	3	3	3	3	3
2	33	16	2	1	3	2	0	0	3	3	3	1	3	1	1	1	3	3	2	1	3	1	1	1	3	1	2	1	1	1	1	1	1	3	2	2	3	3	1	3	3	1	2	3	3	1
1	33	7	1	2	1	2	0	0	2	3	3	2	3	1	3	3	2	3	3	2	3	1	1	3	2	3	3	1	1	2	2	2	3	3	1	2	2	3	2	3	3	1	2	2	3	2
1	32	16	3	2	1	1	1	0	3	3	3	3	3	1	1	1	3	3	3	1	3	1	1	1	3	3	3	1	2	2	2	2	3	3	3	3	3	3	3	3	3	3	3	3	3	3
2	35	1	1	2	3	2	0	0	3	3	2	3	3	1	3	1	3	3	3	1	3	1	3	1	3	3	3	1	2	2	2	2	3	2	1	3	3	3	3	3	2	1	3	3	3	3
2	26	8	0.5	1	3	2	0	1	1	3	2	3	3	1	3	1	1	3	3	1	3	1	1	1	3	3	3	1	2	2	2	2	3	1	1	1	1	3	1	3	1	1	1	3	3	1
2	39	20	3	4	3	1	0	1	1	2	3	2	2	2	3	1	1	3	2	1	3	1	1	1	1	3	3	1	1	1	1	1	1	2	1	2	3	3	3	3	3	3	1	3	3	3
2	32	1	1	2	3	2	0	0	3	3	3	3	3	1	1	1	1	3	3	2	3	1	1	1	2	3	3	2	2	2	2	2	3	3	3	3	3	2	1	3	3	1	3	3	2	1
1	29	12	1	2	2	2	0	1	1	3	2	1	2	2	2	3	3	3	3	1	3	1	1	3	3	3	3	1	1	2	2	2	2	3	1	1	1	1	1	3	2	1	1	3	1	1
2	40	10	0.5	1	2	1	0	0	1	3	3	3	1	1	1	1	1	3	3	1	3	1	1	1	1	3	3	1	2	2	2	2	2	2	2	2	2	2	2	2	2	2	2	2	2	2
1	50	33	1.5	3	3	2	0	1	2	3	3	2	2	3	1	1	3	3	3	1	3	3	1	1	3	3	3	1	2	2	1	2	1	3	3	3	3	3	3	1	3	3	3	3	3	3
1	27	2	1	2	3	2	0	1	3	3	3	3	1	1	1	1	3	3	3	1	1	1	1	1	3	3	1	1	1	1	1	2	3	3	3	1	3	3	3	3	3	3	1	3	3	3
1	34	17	1.5	3	3	2	0	0	1	1	2	1	3	1	1	1	1	3	3	1	3	1	1	1	1	3	3	1	2	2	2	2	3	3	3	3	1	3	1	3	3	3	3	1	3	1
1	31	15	1	2	3	2	0	0	1	3	3	3	1	3	3	1	1	3	3	3	1	1	1	1	3	3	3	1	2	2	1	1	3	3	2	3	3	3	1	3	3	3	1	3	3	2
2	32	5	1	2	2	1	0	0	2	3	3	2	2	2	2	2	2	2	2	2	2	2	2	2	2	2	2	2	1	1	1	1	2	2	2	2	2	2	2	2	2	2	2	2	2	2
2	59	38	1	1	2	2	0	0	3	3	3	3	3	1	1	1	2	3	3	1	3	1	1	1	2	3	3	1	1	2	2	2	2	2	1	3	3	3	2	2	2	1	3	3	3	2
1	37	19	1.5	2	3	1	0	1	1	2	2	2	3	1	1	1	3	3	3	1	3	1	1	1	3	3	3	1	2	2	2	2	1	1	1	1	1	1	1	2	1	1	1	1	1	1
1	36	16	2	3	1	1	0	1	2	3	3	2	2	3	2	1	1	2	3	1	1	1	1	1	1	1	3	1	1	2	2	2	2	2	2	1	1	2	2	3	1	1	1	1	1	1
1	26	2	2	3	1	2	0	0	1	3	3	3	3	1	2	1	2	3	3	3	3	1	1	1	3	3	3	1	2	2	2	2	3	3	1	1	3	3	3	2	2	1	1	3	3	3
1	54	36	1	2	2	2	0	1	1	2	1	1	3	1	1	1	3	3	3	1	3	1	1	1	3	3	3	1	1	2	1	2	3	3	1	1	3	2	1	3	3	1	1	3	2	1
2	30	13	1	2	3	2	0	1	1	1	1	2	2	2	3	3	3	3	1	3	3	1	1	1	3	3	3	2	1	2	1	1	3	3	3	3	3	3	1	3	3	3	3	3	3	1
2	37	20	2	3	3	1	1	1	3	3	3	3	2	1	1	1	1	3	3	1	3	1	1	1	1	3	3	1	2	2	2	2	3	3	3	3	3	3	3	3	3	3	3	3	3	3
1	36	19	0	1	2	1	0	0	2	2	2	2	2	1	1	1	2	3	3	1	3	1	1	1	3	3	3	1	2	2	2	2	2	2	2	2	3	2	1	2	2	2	2	2	2	1
1	30	12	1	2	3	2	1	1	1	1	1	1	3	1	1	1	2	1	2	1	1	1	1	1	2	1	2	1	2	2	1	2	3	3	3	3	3	3	3	3	3	3	3	3	3	3
2	40	24	2	3	3	1	0	1	2	3	3	2	1	1	1	1	2	3	3	1	1	1	1	1	2	3	3	1	1	2	2	1	3	3	3	1	3	3	1	3	3	3	1	3	3	1
2	36	19	1	1	3	1	1	0	1	3	3	3	3	1	1	1	3	3	3	1	1	1	1	1	3	3	3	1	2	2	2	2	3	3	3	3	3	3	1	3	3	3	3	3	3	1
2	29	5	1	2	1	2	0	0	2	2	2	3	1	1	1	1	1	3	3	1	1	1	1	1	1	3	3	1	2	1	1	2	1	1	3	1	2	3	1	3	2	3	1	2	1	1
1	43	26	2	4	3	2	0	1	2	3	3	3	3	1	1	1	3	3	1	1	3	1	1	1	3	3	1	1	1	2	1	2	3	3	3	3	3	3	2	3	3	3	3	3	3	2
2	50	33	1	2	3	2	0	0	3	3	3	3	1	1	1	1	1	3	3	1	1	1	1	1	1	3	3	1	1	2	2	1	3	3	1	2	3	3	2	3	3	1	1	3	3	2
2	64	42	1	2	3	2	0	0	2	3	3	2	3	2	2	1	1	3	2	2	3	1	1	1	1	3	3	1	2	2	2	2	2	2	3	2	2	2	2	3	3	3	2	3	3	2
2	61	44	0.5	1	2	2	1	0	2	2	2	2	3	1	1	1	3	3	3	1	3	1	1	1	3	3	3	1	2	2	2	2	3	3	3	3	3	3	3	3	3	3	3	3	3	3
2	46	30	0.25	1	2	2	0	0	2	3	2	2	1	1	1	1	3	3	3	1	1	1	1	1	3	3	3	1	2	2	2	2	3	3	2	1	3	3	3	3	3	2	1	3	3	3
2	26	6	0.5	1	3	2	1	1	1	2	3	2	1	1	2	1	2	3	3	1	3	1	1	1	2	3	3	1	2	2	2	2	3	2	1	1	1	1	1	3	2	1	1	3	1	1
2	34	17.5	0.5	1	2	2	0	0	3	3	3	3	2	1	1	1	3	2	2	1	1	1	1	1	3	2	2	1	2	2	2	2	2	2	1	1	2	2	2	2	2	1	1	2	2	2
1	38	21	1	2	2	2	0	1	1	1	1	2	3	1	1	1	1	3	3	1	3	1	1	1	1	3	3	1	2	1	1	2	3	3	3	3	3	3	1	3	3	3	3	3	3	1
2	53	36	2	2	2	1	0	0	1	1	1	1	3	1	1	1	3	3	3	1	3	1	1	1	3	3	3	1	2	2	2	2	3	3	3	3	1	1	1	3	3	3	3	1	1	1
1	26	7	0.5	1	3	2	0	1	1	3	1	1	1	2	1	1	3	3	3	2	3	1	3	1	3	3	3	2	1	1	1	1	3	3	3	3	3	3	1	3	3	3	3	3	3	1
1	27	5	1	2	2	2	0	0	2	3	3	3	3	1	1	1	2	1	2	1	3	1	1	1	3	3	3	1	2	1	2	2	1	3	2	3	3	3	3	3	3	3	3	3	2	3
1	39	19	1	2	3	2	0	0	1	1	3	1	3	1	3	1	3	3	3	1	3	1	1	1	3	3	3	1	1	1	2	1	3	3	3	3	1	3	1	3	3	3	3	1	3	1
2	43	25	2	3	2	2	1	1	2	3	3	3	2	1	1	1	3	3	3	1	3	1	1	1	3	3	3	1	2	2	2	2	1	1	1	1	3	3	2	1	1	1	1	3	3	2
2	39	22	0.5	1	3	2	0	1	3	3	3	3	3	1	1	1	3	2	3	1	3	1	1	1	3	2	3	1	2	1	1	2	1	3	3	1	3	3	3	3	3	3	1	3	3	3
2	48	30	0.5	1	2	1	0	0	2	3	3	3	1	2	2	1	3	3	3	2	3	1	1	1	3	3	3	1	2	2	2	2	1	1	2	2	1	1	1	3	3	1	1	3	3	1
2	26	9	2	3	1	2	1	0	1	3	3	2	2	1	2	3	2	3	3	2	2	1	3	3	3	3	3	1	2	2	1	2	3	1	1	1	3	3	2	3	3	1	1	3	3	2
1	26	8	4	3	3	2	0	1	1	3	1	3	2	3	3	3	1	3	3	3	3	1	1	3	1	3	3	3	1	1	1	1	1	1	1	3	1	3	1	3	3	3	3	3	3	1
2	36	19	1	2	3	2	1	1	3	3	3	3	3	1	1	1	3	3	3	1	3	1	1	1	3	3	3	1	2	2	2	2	2	2	2	2	2	2	2	2	2	2	2	2	2	2
2	63	48	0.66	1	1	1	0	0	3	3	3	3	3	1	1	1	2	3	3	1	3	1	1	1	2	3	3	1	2	2	2	2	3	3	3	2	1	1	1	3	3	3	1	1	1	1
2	32	16	1	2	3	2	0	1	2	2	2	2	3	1	1	1	3	3	3	2	3	1	1	1	3	3	3	2	2	2	1	2	3	2	3	3	3	3	1	3	2	3	3	3	3	1
2	42	25	1.5	3	3	1	0	1	1	1	1	1	1	3	3	1	1	3	3	3	3	1	1	1	1	3	3	3	1	1	1	1	1	1	1	1	3	1	1	1	3	3	3	3	3	1
2	46	30	1	4	2	2	1	1	1	3	3	2	2	2	3	2	2	3	3	1	3	1	1	2	3	3	3	1	1	1	2	1	3	3	3	3	3	3	1	3	3	3	3	3	3	1
2	41	24	1.5	3	2	2	0	1	2	3	3	3	1	1	1	1	3	3	3	1	1	1	1	1	2	3	3	1	2	2	1	2	1	1	1	1	3	3	2	3	3	3	1	3	3	2
2	33	3	2	2	1	2	1	1	3	3	3	3	3	1	2	1	3	3	3	1	3	1	2	1	3	3	3	1	2	2	1	2	2	2	3	2	3	3	1	3	3	1	1	3	3	1
1	52	35	3	4	3	1	1	1	1	2	2	2	3	2	2	1	2	3	2	1	3	1	1	1	2	3	2	1	1	1	2	1	2	3	3	3	3	3	1	3	3	3	3	3	3	1
1	40	23	1	2	2	1	0	1	1	3	2	1	2	3	3	1	1	3	3	1	3	1	1	1	1	3	3	1	1	2	1	1	1	3	2	2	3	3	1	2	2	2	2	3	3	2
2	31	14	1	2	3	2	0	1	1	1	2	1	3	1	1	1	1	3	3	1	3	1	2	1	2	3	3	1	1	1	2	2	3	2	1	2	3	3	1	3	2	1	2	3	3	1
2	49	30	2	3	3	2	0	0	2	3	3	3	2	3	3	1	1	3	1	2	3	1	1	1	2	3	3	1	2	2	2	2	1	1	1	1	3	2	1	3	3	3	1	3	3	1
2	27	10	1	2	3	2	1	0	2	2	2	2	2	3	2	1	2	3	3	2	3	1	1	1	2	3	3	2	1	1	1	1	3	3	3	3	3	3	2	3	3	3	1	3	3	2
2	31	12	2	3	3	1	0	0	3	3	3	3	3	1	1	1	1	1	3	1	3	1	1	1	1	1	3	1	1	1	1	1	3	3	2	3	3	3	2	3	3	1	3	3	3	2
2	27	9	1	2	3	2	0	0	2	3	1	1	3	1	1	1	2	2	3	1	3	1	1	1	2	1	3	1	2	2	1	2	3	3	3	3	1	3	1	3	3	3	3	1	3	1
2	45	28	2	3	1	1	0	0	1	3	3	1	3	1	1	1	1	3	3	3	1	1	1	1	1	3	3	1	1	1	1	2	1	3	3	3	3	3	3	1	3	1	3	3	3	3
2	43	27	2	4	3	1	0	0	1	3	3	2	3	1	1	1	3	3	3	1	3	1	1	1	3	3	3	1	2	2	2	2	3	1	1	2	3	3	3	3	1	1	2	3	3	3
2	35	19	1	2	2	2	0	0	3	3	3	3	1	1	1	1	3	2	2	1	2	1	1	1	3	2	2	1	2	2	2	2	1	2	1	1	3	3	3	1	2	1	1	3	3	3
1	52	34	0.5	1	3	2	0	1	2	3	3	3	2	1	2	1	2	3	3	1	2	1	1	1	2	3	3	1	2	2	2	2	1	1	2	2	2	2	1	2	2	2	2	2	2	1
2	28	3	1	2	1	2	0	0	1	3	3	2	3	1	2	1	2	3	3	1	3	1	3	1	2	3	3	1	1	1	1	2	1	1	1	1	1	1	1	3	3	1	1	3	1	1
1	71	52	1	2	2	2	0	1	3	3	2	3	1	1	1	1	3	3	3	1	1	1	1	1	3	3	3	1	2	2	1	2	3	3	3	3	3	3	2	3	3	3	3	3	3	2
1	27	10	1	3	2	1	0	1	1	3	3	2	2	1	1	1	3	3	3	2	3	1	1	1	3	3	3	1	2	2	2	2	3	1	1	3	3	3	3	3	3	1	1	3	2	3
2	27	9	1	2	3	2	0	0	2	3	3	2	2	1	2	1	3	3	3	1	3	1	1	1	3	3	3	1	2	1	2	2	2	2	2	3	3	3	3	3	3	3	3	3	3	3
2	28	2	2	3	1	2	1	0	1	2	2	1	1	2	3	1	2	3	2	2	3	1	1	1	2	3	2	1	1	1	1	1	1	1	2	2	3	1	1	3	3	3	3	2	1	2
2	26	5	0	1	2	2	0	0	3	3	3	3	1	1	1	1	1	3	3	1	1	1	1	1	1	3	3	1	2	2	2	2	3	3	1	2	3	2	2	3	3	1	2	2	2	2
1	35	18	2	3	3	2	0	1	2	2	2	2	3	1	1	1	3	3	3	1	3	1	1	1	3	3	3	1	2	1	1	2	2	3	3	2	2	3	1	3	3	3	2	2	3	1
1	45	25	0.5	1	3	1	0	1	2	3	2	3	3	1	1	1	3	3	3	1	3	1	1	1	3	3	3	1	2	2	1	2	3	3	1	1	3	3	1	3	3	1	1	3	3	1
1	41	2	1	2	1	1	1	1	1	3	1	1	2	3	2	1	2	2	2	1	3	3	1	1	1	2	3	1	1	1	2	1	2	2	2	2	1	3	1	3	3	3	3	1	3	1
1	44	25	0.5	1	2	2	0	0	3	3	3	3	1	1	1	1	3	3	3	1	1	1	1	1	3	3	3	1	2	2	2	2	2	3	3	3	2	3	2	2	3	3	3	2	3	2
2	41	10	2	3	1	2	1	0	3	3	3	3	2	2	2	1	3	3	3	1	1	1	1	1	3	3	3	1	2	2	2	2	3	3	1	1	2	2	1	3	3	1	1	2	2	1
1	30	12	1	1	3	2	1	1	1	2	2	1	1	3	3	1	1	3	1	3	3	1	1	1	1	3	2	2	1	1	2	1	1	3	3	1	3	3	1	3	3	3	2	3	3	1
1	27	9	2	2	3	1	0	0	3	3	3	2	3	1	2	1	3	1	1	1	3	1	1	1	3	1	1	1	1	2	2	2	3	3	2	1	3	3	2	3	3	1	1	3	3	2
2	30	11	1.5	2	1	2	0	1	3	3	3	2	2	1	3	1	3	2	3	1	3	1	1	1	3	3	3	1	2	2	2	2	1	2	1	2	3	3	3	3	3	1	1	3	3	2
2	41	25	2	4	3	2	1	1	2	3	3	3	1	3	2	1	3	3	3	1	1	3	2	1	3	3	3	1	1	1	1	1	3	3	3	3	3	3	1	3	3	3	3	3	3	1
1	50	25	1	2	2	2	0	0	3	3	3	3	1	1	1	1	3	2	3	1	1	1	1	1	3	3	3	1	2	2	1	1	3	3	3	3	3	2	1	3	3	3	3	2	2	1
2	35	19	0.5	1	2	2	0	1	1	3	3	3	1	1	1	1	2	3	3	1	1	1	1	1	2	3	3	1	1	1	1	2	3	3	1	1	3	3	1	3	3	1	1	3	3	1
2	39	18	0.5	2	3	2	0	0	1	3	3	3	3	1	1	1	2	3	3	1	3	1	1	1	3	3	3	1	2	2	2	2	3	3	1	1	3	3	3	3	3	1	1	3	3	3
2	26	7	0	1	1	2	0	0	1	3	3	1	2	1	1	1	1	1	3	1	3	1	1	1	1	1	3	1	2	2	2	2	1	1	1	1	3	3	3	3	3	1	1	3	3	3
2	31	13	5	4	1	2	0	0	3	3	3	3	3	3	1	1	3	3	3	1	3	3	1	1	3	3	3	1	2	2	2	2	3	3	1	1	3	3	3	3	3	1	1	3	3	3
1	28	10	1	2	3	2	1	1	1	1	2	1	3	1	2	1	2	3	3	1	3	1	1	1	2	3	3	1	1	1	1	2	1	3	2	3	3	3	3	3	3	3	3	3	3	3
1	28	7	2	3	3	2	0	0	1	3	3	2	1	1	2	1	2	3	3	2	2	1	1	1	2	3	3	1	1	2	1	1	2	2	1	2	3	2	1	3	2	3	1	3	3	1
2	45	27	1	1	1	2	0	1	2	3	3	2	1	1	1	1	1	1	1	2	1	1	1	1	1	3	2	2	1	2	2	2	3	2	3	1	3	2	1	2	3	3	3	3	2	1
1	29	13	2	3	3	2	0	0	3	3	3	3	1	1	1	1	3	3	3	1	1	1	1	1	3	3	3	1	2	2	2	2	3	1	1	1	3	1	1	3	1	1	1	3	1	1
2	37	6	0.5	1	2	2	0	0	2	2	2	2	3	1	1	1	2	3	3	1	3	1	1	1	2	3	3	1	1	1	1	1	3	3	3	3	3	2	1	3	3	3	3	3	2	1
1	26	9	1.5	3	3	1	0	1	1	2	2	3	1	1	1	1	1	1	3	1	3	1	1	1	1	1	3	1	1	1	1	2	3	3	1	1	3	3	3	3	3	1	1	3	3	3
1	31	14	0	1	3	2	0	1	3	3	3	3	1	1	1	1	2	3	2	1	1	1	1	1	2	3	2	1	1	2	2	1	3	3	1	1	2	1	1	3	3	1	1	2	1	1
2	26	8	1	1	2	2	1	1	3	3	3	3	3	1	1	1	2	3	3	1	3	1	1	1	2	3	3	1	1	1	1	1	3	3	3	1	3	3	1	3	3	3	1	3	3	1
2	34	10	4	3	3	2	0	0	3	3	3	3	2	1	1	1	3	2	3	1	3	1	1	1	3	2	3	1	2	2	2	1	3	3	3	3	1	3	3	3	3	3	3	1	3	3
1	53	35	2	3	3	2	1	0	3	3	3	3	2	1	1	1	2	3	3	1	2	1	1	1	2	3	3	1	2	2	2	2	1	1	1	1	1	1	1	1	1	1	1	1	1	1
2	33	10	1.5	2	1	2	1	0	1	2	1	1	3	3	3	1	1	3	3	2	1	1	1	1	3	3	3	1	2	2	1	2	1	3	1	1	3	1	1	3	3	3	3	3	3	1
2	29	11	2	3	3	2	0	1	1	3	3	2	2	2	2	3	1	1	2	3	3	1	3	3	2	3	3	3	1	2	2	2	3	2	2	3	2	2	2	2	2	2	2	2	2	2
1	28	11	1	3	3	2	0	0	2	3	3	2	3	2	1	1	2	3	3	1	3	1	1	1	2	3	3	1	2	2	1	2	1	3	3	3	3	3	1	3	3	2	2	3	3	2
2	50	6	0.25	1	3	2	0	0	3	3	3	3	1	1	1	1	1	3	3	1	1	1	1	1	1	3	3	1	2	2	2	2	2	2	2	2	2	2	2	2	2	2	2	2	2	2
1	30	13	2	3	3	1	0	0	2	3	2	2	3	1	1	1	2	3	3	1	3	1	1	1	2	3	3	1	2	2	2	2	2	2	2	2	2	2	2	2	2	2	2	2	2	2
2	53	36	3	4	3	2	0	1	1	1	2	1	2	2	3	1	1	3	1	3	3	1	3	1	1	3	1	3	1	1	2	1	1	3	3	3	3	3	3	3	3	3	3	3	3	3
1	36	19	0.3	1	2	2	0	1	1	1	1	1	1	1	1	1	1	3	3	1	1	1	1	1	1	3	3	1	2	2	2	1	3	3	1	2	3	3	3	3	3	1	2	3	3	2
2	28	12	1	2	3	2	0	0	1	3	3	1	3	3	3	1	3	3	3	1	3	1	1	1	3	3	3	1	2	2	2	2	3	3	1	1	1	1	1	3	3	1	1	1	1	1
2	55	35	3	3	3	1	0	0	1	3	1	2	3	1	1	1	3	3	3	1	3	1	1	1	3	3	3	1	1	2	2	2	1	2	2	2	1	1	1	2	3	2	3	3	3	3
1	29	1.5	2	2	1	2	0	0	3	3	2	3	2	2	2	1	2	3	1	2	3	1	1	1	2	3	3	1	2	2	1	2	3	3	2	3	1	3	2	3	3	2	3	1	3	2
2	35	16	2	3	3	1	0	0	1	1	1	1	1	1	1	1	3	2	2	1	1	1	1	1	3	2	2	1	2	2	2	2	1	1	1	1	3	3	3	1	1	1	1	3	3	3
1	29	11	0.5	2	2	2	1	0	1	2	2	1	3	1	1	1	1	3	3	1	3	1	1	1	1	3	3	1	1	2	2	1	3	3	3	3	3	3	3	3	3	1	3	3	3	3
2	29	1	0.2	1	2	2	0	0	3	3	3	3	3	1	1	1	3	3	3	1	3	1	1	1	3	3	3	1	2	2	2	2	3	3	3	3	3	3	3	3	3	3	3	3	3	3
2	33	14	0.5	2	2	2	0	0	1	3	3	2	1	1	1	1	2	3	2	2	1	1	1	1	2	3	3	1	2	2	1	2	3	2	1	2	3	1	1	3	3	1	2	3	1	1
1	34	16	4	4	2	2	0	0	1	3	3	1	1	2	2	1	2	3	2	1	1	1	1	1	2	3	2	1	2	2	2	2	1	1	1	1	1	1	1	1	1	1	1	1	1	1
1	36	20	0	1	2	2	1	1	1	1	1	1	3	2	3	1	3	3	3	2	3	1	3	1	3	3	3	1	2	2	2	2	3	3	1	3	1	3	3	3	3	1	3	3	3	3
1	41	23	1.5	3	3	1	0	1	1	2	3	2	2	1	2	1	2	3	3	1	3	1	1	1	2	3	3	1	1	1	1	1	1	3	3	1	3	3	1	1	3	3	1	3	3	1
1	33	15	1	3	3	2	1	0	1	2	2	1	1	1	1	1	3	3	3	1	1	1	1	1	3	3	3	1	2	2	2	2	1	2	1	2	3	3	2	3	2	1	1	3	3	2
1	34	18	3	3	1	1	0	0	2	3	3	2	1	1	1	2	2	3	3	1	1	1	1	1	2	3	3	1	2	2	2	2	2	2	2	2	3	2	2	3	3	3	3	3	2	2
1	41	23	1	2	3	1	0	1	3	3	3	3	3	1	1	1	3	3	3	1	3	1	1	1	3	3	3	1	2	2	1	2	1	1	1	1	1	1	1	1	1	1	1	1	1	1
2	29	10	2	2	3	2	0	1	1	2	3	2	3	2	2	1	2	3	3	1	3	1	1	1	2	3	3	1	1	2	1	2	3	3	3	3	3	3	1	3	3	3	3	3	3	1
2	34	10	0.25	5	2	2	0	0	2	3	3	3	1	1	1	1	3	3	3	1	1	1	1	1	3	3	3	1	2	1	1	2	3	2	2	2	1	1	1	3	2	2	2	1	1	1
2	29	8	0.25	1	3	2	0	0	2	2	2	2	1	1	1	1	1	2	1	1	3	1	1	1	1	2	1	1	2	2	2	2	3	3	1	1	3	1	1	3	3	1	1	3	1	1
2	53	30	3	5	3	2	1	1	3	3	3	3	3	1	1	1	2	3	3	1	3	1	1	1	2	3	3	1	2	2	2	2	3	3	1	2	3	3	1	3	3	1	2	3	3	1
1	28	9	1	1	3	2	0	0	2	2	2	2	3	1	1	1	3	3	3	1	3	1	1	1	3	3	3	1	2	2	1	2	2	2	2	2	2	2	2	2	2	2	2	2	2	2
2	51	32	1	2	3	1	0	1	3	3	3	2	2	1	1	1	1	3	3	2	1	1	1	1	2	3	3	1	1	2	2	2	3	3	3	1	3	1	1	3	2	2	2	3	1	1
1	47	28	0.5	1	2	1	0	0	3	3	3	3	1	1	1	1	2	3	3	1	3	1	1	1	2	3	3	1	2	2	2	2	2	1	1	1	3	3	3	2	1	1	1	3	3	3
1	47	30	1	2	3	1	0	0	1	2	2	1	1	1	1	1	3	3	3	1	1	1	1	1	3	3	3	1	2	2	2	2	3	3	3	3	3	3	3	3	3	3	3	3	3	3
2	41	20	2	2	3	2	0	0	3	3	3	3	3	1	1	1	3	3	3	1	3	1	1	1	2	3	3	1	2	2	2	2	3	3	3	1	3	2	1	3	3	3	1	3	2	1
2	29	11	2	4	1	2	0	0	1	3	3	3	3	1	1	1	3	3	3	1	3	1	1	1	3	3	3	1	1	1	1	2	3	3	1	3	3	3	3	3	3	1	1	3	3	3
2	34	17	2	3	2	1	1	1	2	3	3	2	3	1	2	1	3	3	2	1	3	1	3	1	3	3	3	1	2	2	2	2	3	3	1	1	3	3	3	3	3	1	1	3	3	3
1	52	35	0.3	1	2	2	1	1	2	2	3	2	3	1	1	1	1	3	3	1	1	1	1	1	1	3	3	1	2	2	2	2	1	1	3	1	3	3	1	1	1	3	1	3	3	1
2	31	14	2	2	3	2	0	0	1	2	3	2	1	2	2	1	3	3	3	1	2	1	1	1	3	3	3	1	1	1	2	2	2	2	1	1	3	3	1	2	2	1	1	3	3	1
2	61	44	1	3	2	1	0	0	1	2	2	2	1	1	3	1	3	3	1	1	1	1	1	1	3	3	3	1	2	2	1	2	1	2	2	2	1	2	2	3	3	3	1	3	3	3
2	29	9	1	2	3	1	0	1	3	3	3	3	3	1	1	1	2	2	3	2	3	1	1	1	2	2	3	2	2	2	2	2	2	3	3	2	3	3	1	2	3	3	2	3	3	1
2	34	18	1	3	3	2	0	0	1	2	2	2	3	1	1	1	3	3	3	1	3	1	1	1	3	3	3	1	1	1	2	1	3	3	1	2	3	3	3	3	3	1	1	3	3	3
1	38	9	1.5	2	3	2	1	0	3	3	3	3	3	1	1	1	1	3	3	1	3	1	1	1	1	3	3	1	2	2	1	2	3	1	1	1	3	3	3	3	1	1	1	3	3	3
1	37	19	1	2	2	1	0	0	2	3	3	3	3	1	3	1	3	2	3	1	3	1	3	1	3	2	3	1	1	1	1	2	3	3	3	3	3	3	1	3	3	3	3	3	3	1
2	34	8	0.5	1	3	2	0	0	2	3	3	2	3	1	1	1	3	3	3	1	3	1	1	1	3	3	3	1	1	1	2	1	2	1	3	3	3	3	3	3	1	3	3	3	3	3
2	36	16	1.5	3	3	2	1	1	3	3	3	3	1	2	3	1	2	3	2	1	3	1	1	1	1	3	2	1	1	2	2	2	3	2	1	3	1	1	1	3	3	1	1	1	1	1
1	29	10	1	3	3	2	0	0	3	3	3	3	3	1	1	2	3	1	3	1	3	1	1	2	3	1	3	1	2	2	2	2	3	3	2	1	3	3	3	3	3	2	1	3	3	3
1	37	19	1	1	3	1	1	0	1	1	1	1	2	3	2	1	3	3	2	2	3	1	1	1	3	3	2	1	1	1	1	2	1	1	3	1	1	3	1	3	3	1	1	3	3	1
2	30	10	0.5	2	2	2	0	0	2	3	3	3	2	1	1	1	2	3	3	1	3	1	1	1	3	3	3	1	2	2	2	2	2	1	1	2	1	3	1	3	1	1	1	3	3	1
2	53	35	0	2	2	1	0	0	3	3	3	3	2	1	3	1	3	3	3	3	3	1	1	1	3	3	3	3	2	2	2	2	2	3	3	2	3	3	3	2	3	3	2	3	3	3
2	37	21	9	5	3	2	0	1	2	2	3	2	1	1	2	2	3	3	2	2	1	1	1	2	3	3	3	1	1	1	2	1	3	3	2	1	3	3	2	3	3	2	1	3	3	2
2	26	1	1	2	1	2	0	0	3	3	3	3	3	1	1	1	3	2	3	1	3	1	1	1	3	2	3	1	1	1	1	2	3	3	3	3	2	3	2	3	3	3	3	2	3	2
2	30	13	1	2	3	2	0	0	2	3	3	3	2	1	3	1	2	3	3	1	3	1	1	1	2	3	3	1	2	2	1	2	1	2	2	2	3	3	1	3	1	1	1	3	3	1
2	27	1	0.5	1	2	2	0	0	2	3	3	1	1	1	3	1	1	3	2	1	3	1	1	1	1	3	3	1	1	1	1	2	1	1	3	3	3	1	1	3	3	1	1	3	1	1
1	32	10	1	2	3	2	0	0	2	3	3	2	2	1	1	1	3	3	3	1	3	1	1	1	3	3	3	1	2	2	2	2	2	3	2	2	3	2	1	3	3	3	1	1	1	1
2	34	2	1	2	3	2	0	1	1	3	3	3	2	1	2	2	3	3	3	1	3	1	1	3	3	3	3	1	2	2	2	2	3	1	2	3	1	1	1	3	1	1	3	1	1	1
1	33	17	1	3	3	2	0	1	2	3	3	2	2	1	1	1	3	3	3	1	3	1	1	1	3	3	3	1	1	1	1	1	3	3	3	3	3	3	3	3	3	3	3	3	3	3
1	39	21	2	3	1	2	1	0	1	2	2	1	1	1	1	1	3	3	1	1	1	1	1	1	3	3	1	1	2	2	2	2	3	3	2	2	1	1	1	3	3	2	2	1	1	1
2	47	40	1	2	3	1	0	0	2	3	3	2	1	1	3	1	3	1	2	2	1	1	3	1	3	3	3	1	2	2	2	2	1	1	1	1	3	1	1	2	2	3	2	1	3	3
2	43	14	2	3	2	1	1	0	1	2	1	1	1	1	1	1	1	1	1	1	1	1	1	1	1	1	1	1	2	2	1	2	1	1	1	2	1	2	1	2	1	2	2	2	1	1
1	42	25	0.75	1	1	2	0	0	1	1	1	1	1	1	2	1	3	3	2	1	1	1	1	1	3	3	3	1	1	1	2	2	1	1	2	1	3	3	1	3	3	3	1	3	3	1
2	53	32	1	3	3	2	0	0	1	2	2	1	1	1	1	1	1	3	3	1	1	1	1	1	1	3	3	1	1	1	1	1	2	2	2	2	1	1	1	3	3	1	1	3	1	1
2	39	22	2	3	3	2	0	0	1	1	3	1	1	2	2	1	1	3	3	2	1	1	1	1	1	3	3	2	1	2	2	2	1	3	3	2	3	3	1	2	2	2	2	2	2	2
1	29	11	2	5	3	2	0	0	1	3	3	3	2	2	3	3	3	3	3	1	2	2	3	3	3	3	3	1	1	1	1	2	3	2	2	1	3	2	2	3	2	2	1	3	2	2
2	38	19	1.5	3	3	2	0	0	1	1	1	1	3	1	1	1	3	3	3	1	3	1	1	1	3	3	3	1	2	2	1	2	3	3	2	2	3	3	1	3	3	3	3	3	3	1
1	34	13	0.3	1	2	2	0	0	3	3	3	3	3	1	1	1	3	3	3	3	3	1	1	1	3	3	3	3	2	2	2	2	1	1	1	1	1	1	1	1	1	1	1	1	1	1
1	27	10	1	2	3	2	0	0	1	1	1	1	1	1	1	1	2	3	3	1	2	1	1	1	2	3	3	1	2	2	2	2	3	3	1	1	3	3	3	3	3	1	1	3	3	3
2	55	38	2	1	2	2	0	0	2	3	3	3	3	1	1	1	3	3	3	1	3	1	1	1	3	3	3	1	2	2	2	2	3	3	2	2	2	2	1	3	3	2	2	2	2	1
2	28	10	0.2	1	2	2	0	0	3	3	3	3	3	1	1	1	3	3	3	1	3	1	1	1	3	3	3	1	1	2	1	2	3	3	2	2	3	3	1	3	3	2	2	3	3	1
2	50	32	1	3	1	2	0	1	1	3	2	1	3	1	1	1	3	3	3	1	3	1	1	1	3	1	3	1	1	1	1	1	1	3	3	3	1	1	1	3	3	3	3	1	1	1
2	55	38	0	1	2	2	0	0	3	3	3	3	2	1	1	1	3	2	3	1	3	1	1	1	3	2	3	1	2	2	2	2	3	2	1	1	3	3	2	3	2	1	1	3	3	2
2	43	26	0.5	1	3	2	0	0	2	3	3	3	3	1	1	1	2	3	2	2	3	1	1	1	2	3	2	2	2	2	1	2	2	3	3	3	2	1	1	3	3	3	3	2	1	1
2	26	8	0.5	1	2	2	0	0	1	1	3	1	3	1	2	1	2	2	3	1	1	1	2	1	2	3	3	1	1	1	2	2	1	1	1	1	3	3	2	2	1	1	1	3	3	3
1	49	35	2.5	3	1	2	1	0	2	3	3	3	1	1	3	1	1	1	3	1	1	1	1	1	1	1	3	1	2	2	2	2	3	2	1	1	3	1	1	3	2	1	1	1	1	1
2	31	11	1	2	3	1	0	0	1	3	3	2	3	1	3	1	3	3	3	1	1	1	1	1	3	3	3	1	2	2	2	2	3	3	2	2	3	3	2	3	3	1	2	3	3	2
2	51	32	1.5	2	3	1	0	1	2	3	3	2	1	1	1	1	3	3	3	1	3	1	1	1	1	3	3	1	1	2	2	2	3	2	1	1	3	2	2	3	2	1	1	3	2	2
2	38	22	1	2	3	2	1	1	3	3	3	3	1	1	1	1	1	3	3	1	3	1	1	1	1	3	3	1	1	2	2	2	1	1	1	2	1	1	1	3	3	3	1	3	3	1
2	30	7	2.5	2	3	2	0	0	3	3	3	3	3	1	1	1	3	2	2	1	3	1	1	1	3	2	2	1	1	2	2	2	3	3	3	3	3	3	3	3	3	3	3	3	3	3
2	32	15	1	1	2	2	1	0	3	3	3	3	3	2	2	1	3	3	3	1	3	1	1	1	3	3	3	1	2	2	1	2	3	3	1	1	3	3	3	3	3	1	1	1	3	3
1	40	24	1	2	1	2	0	1	1	1	1	1	3	3	3	1	2	1	1	3	3	1	1	1	2	3	3	1	2	2	2	2	1	1	1	1	3	3	1	3	3	3	3	3	3	1
1	48	31	1.5	3	3	1	0	0	1	2	1	1	3	1	1	1	2	2	1	1	3	1	1	1	2	2	1	1	2	2	2	2	2	2	1	1	1	2	1	3	2	1	1	1	2	1
1	62	40	1	2	2	2	0	1	3	3	3	1	3	1	1	1	2	3	3	1	3	1	1	1	2	3	3	1	1	2	1	2	3	1	3	3	1	3	1	3	1	3	3	1	3	1
1	29	11	1	1	2	2	0	0	3	3	3	3	1	1	1	1	3	3	3	3	1	1	1	1	3	3	3	3	2	1	2	2	3	3	3	3	2	3	2	3	3	3	3	2	3	2
2	48	31	1	3	3	1	0	1	2	3	3	2	3	1	1	1	3	2	3	1	3	1	1	1	3	3	3	1	1	1	1	1	1	3	3	3	3	2	2	3	3	3	3	3	2	2
2	33	16	2	3	3	1	0	1	2	3	3	3	1	1	1	1	3	3	3	1	1	1	1	1	3	3	3	1	1	2	2	1	1	3	3	2	3	3	1	3	3	3	3	3	3	1
1	26	9	1	2	1	2	1	1	2	3	3	3	2	1	1	1	3	3	3	1	3	1	1	1	3	3	3	1	1	1	2	1	3	1	1	1	1	3	1	3	1	3	1	3	1	1
1	45	27	1.5	3	1	2	1	0	2	3	2	2	1	1	1	1	2	2	3	1	1	1	1	1	2	2	3	1	1	2	2	2	2	2	1	1	3	2	1	2	2	1	1	3	1	2
